# Supplementary material for: Proteomic Analysis of Renal Biomarkers of Kidney Allograft Fibrosis—A Study in Renal Transplant Patients
Source: Int J Mol Sci. 2020 Mar 30;21(7):2371. doi: 10.3390/ijms21072371 (PMC7177439; doi:10.3390/ijms21072371)
Supplement: Supplementary file 1 [file ijms-21-02371-s001.zip]

Archive with 1 entries (1 files):
- ijms-736660-SI.xlsx
