# Supplementary material for: Proteomic Analysis of Renal Biomarkers of Kidney Allograft Fibrosis—A Study in Renal Transplant Patients
Source: Int J Mol Sci. 2020 Mar 30;21(7):2371. doi: 10.3390/ijms21072371 (PMC7177439; doi:10.3390/ijms21072371)
Supplement: Supplementary file 1 [file ijms-21-02371-s001.zip › ijms-736660-SI.xlsx]

## Sheet: Supplementary table 1
Supplementary table 1. Summary of Banff scores
Banff scores	Frequency (%)
I0	15
I1	12
I2	3
I3	1
T0	28
T1	2
AH0	8
AH1	11
AH2	6
AH3	5
CV0	25
CV1	2
CV2	1
CI1	23
CI2	6
CT0	11
CT1	14
CT2	4

## Sheet: Supplementary table 2
Supplementary Table 2. Proteins quantitied using the 10-plex TMT isobaric mass tags. Protein extracts from kidney biopsies from 31 kidney transplant patients at the time of inclusion in the SPIREN trail (baseline) together with 19 kidney biopsies collected at the time of transplantation were digested with trypsin and randomly labelled with 10-plex mass tags and analyzed by nano-LC MS/MS as descri…
									Patient ID			20	21	22	23	24	25	26	27	28	29	30	31	32	33	34	35	36	37	38	39	40	41	42	43	44	45	46	47	48	50	51
									Sex (1=male)			1	0	1	1	0	1	0	1	0	0	1	1	1	1	1	1	1	1	0	1	0	1	0	1	1	0	1	1	0	1	1
									Fibrosis volumen fraction			40	31	35	29	32	33	59	38	45	47	61	39	56	27	44	28	31	32	30	35	27	42	29	32	35	50	33	30	39	28
									Time since transplantation (month)			30	22	53	47	19	8.5	119	120	14	112	14	149	115	129	21	21	74	36	105	141	17	71.5	22	18.5	4.5	122	99	3	158.5	36	5
									Age			61	70	64	64	52	49	24	63	62	69	51	68	42	69	55	58	39	54	73	40	65	55	60	66	60	35	64	66	59	46	60
									CrEDTA			50	71	74	41	45	40	79	68	45	13	38	61	14	70	27	54	71	47	25	28	53	53	49	46	53	25	66	47	59	40	30
									eGFR			61	67	75	41	51	50	63	87	52	14	39	53	17	95	30	52	71	41	27	41	47	41	50	45	41	39	62	41	67	32	29
Swissprot accesion number	Protein name	# AAs	MW [kDa]	calc. pI	Modifications	antal			Donor type(1=living; 0=deceased)			0	0	1	1	0	0	0	0	1	0	0	0	1	0	0	1	0	1	0	0	1	1	0	0	1	0	0	1	0	1	0			Score Mascot	# Peptides Mascot	Score Sequest HT	# Peptides Sequest HT
A0AV96	RNA-binding protein 47 OS=Homo sapiens GN=RBM47 PE=1 SV=2	593	64.058	7.68		31				Number of proteins identified across indiviuals	Specific TMT plex (Fn)/sample (TMT tag)/pool of baseline samples (TMT tag 126)	(F1, 127C) / (F1, 126)	(F1, 128C) / (F1, 126)	(F5, 130N) / (F5, 126)	(F5, 130C) / (F5, 126)	(F1, 129C) / (F1, 126)	(F1, 130C) / (F1, 126)	(F6, 127N) / (F6, 126)	(F2, 127C) / (F2, 126)	(F6, 127C) / (F6, 126)	(F2, 128C) / (F2, 126)	(F2, 129C) / (F2, 126)	(F2, 130C) / (F2, 126)	(F6, 128N) / (F6, 126)	(F3, 127C) / (F3, 126)	(F3, 128C) / (F3, 126)	(F3, 129C) / (F3, 126)	(F6, 128C) / (F6, 126)	(F3, 130C) / (F3, 126)	(F4, 127C) / (F4, 126)	(F6, 129N) / (F6, 126)	(F4, 128C) / (F4, 126)	(F6, 129C) / (F6, 126)	(F6, 130N) / (F6, 126)	(F4, 129C) / (F4, 126)	(F4, 130C) / (F4, 126)	(F6, 130C) / (F6, 126)	(F7, 127N) / (F7, 126)	(F5, 127C) / (F5, 126)	(F7, 127C) / (F7, 126)	(F5, 128C) / (F5, 126)	(F5, 129C) / (F5, 126)		948.387	6	157.271	4
A0AVT1	Ubiquitin-like modifier-activating enzyme 6 OS=Homo sapiens GN=UBA6 PE=1 SV=1	1052	117.895	6.14		29				31		1.12	1.247	0.908	0.958	1.174	1.231	1.026	0.89	0.87	0.991	0.617	0.782	0.978	1.114	1.1	0.996	0.933	0.831	1	0.902	0.991	1.023	0.946	1.046	0.98	0.883	1.003	0.976	0.996	0.988	0.963		346.811	8	85.0034	5
A0FGR8-6	Isoform 6 of Extended synaptotagmin-2 OS=Homo sapiens GN=ESYT2	942	104.643	9.33	Oxidation [P368]	31				29		1.25	1.052	1.044	1.332	1.289	1.47	1	1.305	0.97	1.514	1.657	1.076	1.016	1.183	1.453	1.288	0.956	1.261	1.174	0.947	1.173	0.944	0.802	0.999	1.08	1.039		1.38		1.066	0.942		513.489	5	113.616	3
A0MZ66-3	Isoform 3 of Shootin-1 OS=Homo sapiens GN=KIAA1598	649	73.564	5.45		25				31		0.918	0.925	0.985	1.1	0.825	0.867	1.212	1.058	0.923	1.231	1.469	0.9	0.901	1.082	1.359	0.826	1.009	1.452	0.845	0.96	0.948	1.137	0.785	0.82	0.912	0.958	1.632	0.925	1.116	0.99	0.911		121.77	3
A0PJK1	Sodium/glucose cotransporter 5 OS=Homo sapiens GN=SLC5A10 PE=1 SV=2	596	64.3	7.61		31				25				1.353	1.723			1.235	1.251	1.045	1.442	1.384	1.008	1.115	0.567	0.983	0.904	1.057	0.585	1.286	1.218	1.333	1.114	0.958	0.973	1.11	1.245		1.595		1.414	0.973		1384.5	4	99.2788	3
A0PJK1-3	Isoform 3 of Sodium/glucose cotransporter 5 OS=Homo sapiens GN=SLC5A10	566	61.573	7.43	Oxidation [P369]; Carboxy [E372]	2				31		0.839	1.375	1.181	1.279	0.889	1.276	1.306	0.97	1.043	0.86	0.498	0.93	0.87	0.894	0.846	0.815	1.194	1.034	0.851	1.058	1.02	1.202	1.25	1.16	1.227	0.887	1.115	1.297	1.476	1.056	0.814		1063.87	2	21.7018	2
A0PJW6	Transmembrane protein 223 OS=Homo sapiens GN=TMEM223 PE=1 SV=1	202	22.035	11.02		4				2																												1.452		1.284				33.08	1	3.73333	1
A1L0T0	Acetolactate synthase-like protein OS=Homo sapiens GN=ILVBL PE=1 SV=2	632	67.825	8.15	Oxidation [P124; P314]	31				4																				1.088		1.055			0.947	0.987								1348.44	13	171.322	10
A1L188	Uncharacterized protein C17orf89 OS=Homo sapiens GN=C17orf89 PE=1 SV=1	74	7.751	9.32		15				31		1.056	1.228	0.789	0.834	1.113	1.148	1.068	1.168	0.862	1.035	0.705	1.354	1.067	0.969	1.145	1.005	0.891	1.086	0.947	1.025	1.019	1.01	0.967	0.928	1.012	0.949	0.84	0.77	1.029	0.761	1.093		81.11	2	31.4693	1
A1L390	Pleckstrin homology domain-containing family G member 3 OS=Homo sapiens GN=PLEKHG3 PE=1 SV=1	1219	134.329	6.55		8				15		0.828	0.999	1.037	1.022	0.699	0.838													1.3		1.141			0.778	1.081		0.585	1.08	0.936	0.943	0.937		47.57	1	7.47118	1
A2A274	Aconitase 2, mitochondrial OS=Homo sapiens GN=ACO2 PE=4 SV=1	805	87.765	7.37	Oxidation [P62]; Carboxy [E416; D417]; Acetyl [K68]	31				8		1.394	1.287			1.25	1.31		1.611		1.751	1.266	0.925																					14353.4	41	1230.89	17
A2A3N6	Putative PIP5K1A and PSMD4-like protein OS=Homo sapiens GN=PIPSL PE=5 SV=1	862	94.988	5.71		4				31		1.014	1.268	1.112	1.18	1.11	1.178	1.03	1.102	0.952	1.017	0.688	0.827	0.82	1.055	1.016	1.072	1.049	0.928	0.981	1.04	1.049	0.959	1.133	0.955	1.085	0.963	1.162	1.16	0.991	1.132	0.949		257.499	2	2.19455	1
A2BHY4	Complement component C4B (Childo blood group) OS=Homo sapiens GN=C4B-1 PE=4 SV=1	1744	192.677	7.27	Oxidation [P1097]	31				4		1.522	0.838			1.704	0.784																											6300.11	37	1069.54	26
A2RRP1	Neuroblastoma-amplified sequence OS=Homo sapiens GN=NBAS PE=1 SV=2	2371	268.401	5.96		23				31		0.934	0.73	0.947	1.012	0.794	0.963	1.038	0.679	0.798	0.967	1.761	0.828	1.057	0.645	0.838	0.828	1.051	1.289	0.86	1.179	0.922	1.129	0.873	0.737	0.791	0.945	1.131	0.901	1.012	0.948	0.921		222.027	6	44.9297	5
A2RTX5	Probable threonine--tRNA ligase 2, cytoplasmic OS=Homo sapiens GN=TARSL2 PE=1 SV=1	802	92.586	6.05		8				23				1.267	1.673			1.113	1.106	0.951	1.232	1.147	1.085	0.957				0.937		0.983	1.031	1.061	1.045	0.925	0.941	1.054	1.04	1.524	1.389	1.079	1.406	0.916				6.40251	2
A2VDF0	Fucose mutarotase OS=Homo sapiens GN=FUOM PE=1 SV=2	154	16.754	5.58		8				8								1.111		0.894				1.098				0.883			1.435		1.259	0.922			1.106							53.71	1	10.5067	2
A3KMH1	von Willebrand factor A domain-containing protein 8 OS=Homo sapiens GN=VWA8 PE=1 SV=2	1905	214.689	7.4	Oxidation [P1077]	31				8									1.238		1.227	0.903	1.21							1.113		1.118			0.958	1.361								2270.05	29	405.395	20
A4D1P6	WD repeat-containing protein 91 OS=Homo sapiens GN=WDR91 PE=1 SV=2	747	83.292	6.58		27				31		1	1.247	1.12	1.066	0.992	1.146	1.283	1.3	0.984	1.026	0.834	0.963	0.969	0.826	1.072	0.77	1.052	0.914	1.094	1.101	1.03	1.06	1.077	1.193	0.915	0.912	1.091	1	1.171	1.107	0.924		45.3492	2	21.4285	2
A4D1S5-2	Isoform 2 of Ras-related protein Rab-19 OS=Homo sapiens GN=RAB19	264	29.757	6.84		20				27				0.669	0.584			1.278	0.419	1.04	0.731	0.49	0.695	1.066	1.202	1.666	1.663	1.112	2.791	1.094	1.248	0.963	1.196	0.954	0.917	1.096	1.195	0.312	0.6	0.67	0.657	1.257		41.6333	2	35.8067	2
A4D1W8	Ependymin related protein 1 (Zebrafish), isoform CRA_b OS=Homo sapiens GN=UCC1 PE=4 SV=1	344	38.126	9.58		26				20								1.206	0.643	0.941	0.771	0.784	0.596	0.904	0.84	1.227	0.767	1.155	1.313	0.902	1.128	0.689	1.174	0.832	0.621	0.793	1.048							228.18	1	44.9095	2
A4D2Q0	SUN domain-containing protein 1 OS=Homo sapiens GN=UNC84A PE=4 SV=1	974	108.387	7.97		16				26		1.125	0.96			1.282	1.052	0.5	0.984	0.609	1.419	0.913	1.179	0.775	0.964	1.52	1.206	0.465	1.126	1.515	0.709	0.979	0.872	0.955	1.119	0.923	0.72	0.884		0.991				207.267	4	12.7585	2
A4FU01	Myotubularin-related protein 11 OS=Homo sapiens GN=MTMR11 PE=2 SV=2	709	79.495	7.03		24				16		0.875	0.882			0.839	0.845		0.88		1.039	0.957	0.91		0.92	1.025	0.871		1.077	0.859		0.947			0.747	0.854								79.73	2	22.1419	4
A5A3E0	POTE ankyrin domain family member F OS=Homo sapiens GN=POTEF PE=1 SV=2	1075	121.367	6.2	Oxidation [P732; P812; P943]; Acetyl [K915; K938]; Carboxy [E914; E926; E937]	31				24		1.831	1.45			1.752	1.521	1.141	0.773	0.79	0.981	0.564	0.823	0.761	1.549	1.545	1.449	0.882	1.23	1.006	0.964	1.154	1.175	0.724	0.817	1.121	0.919							12170.2	10	3055.59	8
A5YKK6	CCR4-NOT transcription complex subunit 1 OS=Homo sapiens GN=CNOT1 PE=1 SV=2	2376	266.768	7.11		29				31		1.862	1.319	0.853	0.888	2.165	1.486	1.038	1.024	1.03	1.067	1.143	0.933	1.098	2.782	1.304	1.582	1.365	1.201	0.801	0.975	0.769	1.054	0.954	1.337	0.622	1.1	1.655	0.917	1.157	0.86	0.927		332.21	10	33.7644	4
A6NC48	ADP-ribosyl cyclase 2 OS=Homo sapiens GN=BST1 PE=4 SV=1	333	37.458	7.97		25				29		1.048	1.027	1.115	1.353	0.981	1.064	0.957	0.98	1.028	1.19	1.774	0.947	1.069	0.764	0.969	0.745	0.764	0.91	0.917	0.989	0.935	1.027	0.815	0.906	0.971	1.055		1.199		1.234	0.968		119.66	3	50.0049	3
A6NC98	Coiled-coil domain-containing protein 88B OS=Homo sapiens GN=CCDC88B PE=1 SV=1	1476	164.71	5.11		4				25		1.465	1.178	1.152	1.352	1.169	1.592	1.172	1.318	1.197	1.023	2.46	0.886	1.174				1.872		0.945	1.169	1.092	1.263	0.924	0.942	1.13	1.607		1.105		1.232	1.057		28.36	1	5.3867	1
A6NCK0	NEDD8-activating enzyme E1 regulatory subunit OS=Homo sapiens GN=NAE1 PE=4 SV=2	537	60.479	5.4		12				4									1.271		1.49	1.418	1.268																					78.93	1	16.6905	2
A6ND91	Putative L-aspartate dehydrogenase OS=Homo sapiens GN=ASPDH PE=2 SV=2	283	29.927	7.28		31				12								1.341	0.838	1.073	0.988	1.079	0.892	1.244				1.159			1.079		1.131	0.929			1.245							1522.37	9	408.277	9
A6NDB9	Paralemmin-3 OS=Homo sapiens GN=PALM3 PE=1 SV=2	673	71.652	4.53		31				31		0.966	1.147	1.013	1.036	0.789	0.926	1.077	1.264	0.966	0.941	0.626	1.375	1.048	1.007	1.064	0.981	1.09	1.929	1.277	1.133	1.051	1.104	1.146	0.886	1.125	1.08	0.922	1.013	1.024	0.954	0.936		822.13	6	80.7656	2
A6NDG6	Phosphoglycolate phosphatase OS=Homo sapiens GN=PGP PE=1 SV=1	321	33.985	6.14		23				31		0.966	1.024	0.969	1.299	0.968	1.002	1.095	0.717	0.889	0.914	0.689	0.672	1.063	0.804	0.945	0.83	1.104	1.015	1.176	1.052	1.101	1.002	1.015	0.889	0.971	1.001	0.56	1.273	0.869	1.205	0.951		266.431	3	30.482	1
A6NDR9	Collagen alpha-1(XVI) chain OS=Homo sapiens GN=COL16A1 PE=4 SV=1	1604	157.572	7.62	Oxidation [P1044; P1046; P1047; P1052; P1053; P1056; P1062; P1065; P1328; P1331; P1333; P1334; P1339; P1340; P1343; P1484; P1487; P1490; P1493; P1496; P1508]; Carboxy [E1125]	31				23				0.901	1.082			0.964	1.333	0.888	1.28	1.454	1.189	0.896	0.98	1.123	1.029	0.799	0.954		0.891		1.088	0.87			0.851	0.943	1.036	0.944	1.088	1.002		837.166	6	172.106	4
A6NE78	Troponin T, fast skeletal muscle OS=Homo sapiens GN=TNNT3 PE=4 SV=1	252	29.879	8.72		8				31		0.43	0.421	0.499	0.256	0.394	0.391	0.4	0.566	0.719	0.583	0.35	0.485	0.806	0.377	0.498	0.23	0.507	0.595	0.636	0.672	0.448	0.546	0.724	0.427	0.655	0.657	0.312	0.339	0.525	0.447	1.207		627.893	4	8.22685	1
A6NEM2	HCF N-terminal chain 2 OS=Homo sapiens GN=HCFC1 PE=4 SV=2	2080	213.343	7.33		31				8									0.43		0.479	0.5	5.074		2.043	0.709	2.639		0.64															571.916	13	25.1267	4
A6NFM0	DNA-directed RNA polymerase II subunit RPB11-b1 OS=Homo sapiens GN=POLR2J2 PE=4 SV=1	158	17.193	5.82		20				31		1.132	0.971	0.763	0.752	1.038	0.924	0.565	0.917	0.759	1.057	1.428	0.965	1.046	0.898	1.07	0.76	0.789	0.959	0.89	1.191	1.004	0.96	1.871	0.83	0.91	2.171	0.349	0.819	0.586	0.848	1.187		106.34	1
A6NFN2	Abl interactor 1 OS=Homo sapiens GN=ABI1 PE=4 SV=2	509	55.226	7.11		31				20								1.016	0.976	1.167	1.065	1.256	0.858	1.077	1.267	1.283	1.583	0.962	1.987	0.943	0.974	0.974	1.029	0.905	0.917	0.961	1.06							243.08	2	47.4895	2
A6NFX8	ADP-sugar pyrophosphatase OS=Homo sapiens GN=NUDT5 PE=3 SV=1	232	25.879	5.19		29				31		0.399	0.48	1.044	1.106	0.309	0.343	1.093	0.892	0.965	1.039	1.129	0.814	1.031	0.723	1.003	0.816	1.031	1.196	1.09	1.128	1.039	1.03	0.912	0.92	1.012	1.112	1.137	1.153	1.054	1.082	1.084		339.91	4
A6NGJ0	Dynein light chain Tctex-type 3 OS=Homo sapiens GN=DYNLT3 PE=4 SV=1	152	16.968	5.92		6				29		0.985	1.423	1.349	1.448	1.186	1.397	1.303	1.691	1.097	1.531	1.58	1.091	1.099	0.886	1.753	1.55	1.108	1.035	1.283	1.219	1.469	1.2	1.281	1.241	1.177	1.112		1.289		1.38	0.982		67.12	1
A6NGJ4	39S ribosomal protein L10, mitochondrial OS=Homo sapiens GN=MRPL10 PE=2 SV=1	271	30.288	9.25		25				6									1.003		1.302	1.193	1.119															1.144		1.119				102.16	1	2.26499	1
A6NGU5	Putative gamma-glutamyltranspeptidase 3 OS=Homo sapiens GN=GGT3P PE=5 SV=2	568	61.463	7.14	Oxidation [P448]	5				25				1	0.912			0.947	0.926	0.785	0.786	0.873	0.936	0.814	0.93	1.034	0.867	0.872	0.803	0.903	0.946	1.105	1.015	0.874	0.873	1.086	0.904		1.094		0.973	0.996		3772.89	16	966.566	16
A6NHF2	Biotinidase OS=Homo sapiens GN=BTD PE=2 SV=3	545	61.471	6.14		31				5				0.86	0.741																								0.773		0.877	0.969		516.375	4	95.164	4
A6NHL2	Tubulin alpha chain-like 3 OS=Homo sapiens GN=TUBAL3 PE=1 SV=2	446	49.877	6.05		25				31		1.27	1.401	1.171	1.299	1.188	1.221	1.271	1.925	1.078	1.895	1.043	1.388	1.075	1.414	1.753	1.372	1.234	1.707	1.538	1.29	1.551	1.163	1.007	1.136	1.474	1.193	1.732	1.292	1.298	1.226	1.113		1176.39	5	203.802	4
A6NHR9	Structural maintenance of chromosomes flexible hinge domain-containing protein 1 OS=Homo sapiens GN=SMCHD1 PE=1 SV=2	2005	226.231	7.3		4				25		1.938	1.843	1.16	1.317	1.883	1.721	1.6	1.469	1.089	1.558	1.522	1.152	1.275				1.218		1.282	1.198	1.336	1.143	1.043	1.14	1.018	1.219		1.152		1.176	0.982				6.69468	2
A6NHU9	SH3 and multiple ankyrin repeat domains protein 2 OS=Homo sapiens GN=SHANK2 PE=4 SV=3	1850	201.214	6.86		2				4									1.479		1.722	1.714	1.491																					38.9	1	3.45436	1
A6NI63	Myomesin-3 OS=Homo sapiens GN=MYOM3 PE=4 SV=2	1440	162.333	6.23		12				2																												0.344		0.707				35.84	2	11.1277	2
A6NI72	Putative neutrophil cytosol factor 1B OS=Homo sapiens GN=NCF1B PE=5 SV=2	391	44.789	9.13		4				12		1.231	1.459			1.512	1.115	1.324		1.381				1.087				2.096			1.238		1.107	0.988			1.189							143.945	3
A6NIH7	Protein unc-119 homolog B OS=Homo sapiens GN=UNC119B PE=1 SV=1	251	28.119	5.68		27				4									1.032		1.241	2.918	0.952																					31.26	1	25.413	1
A6NIV2	Mitochondrial import receptor subunit TOM7 homolog OS=Homo sapiens GN=TOMM7 PE=4 SV=2	125	14.265	9.83		29				27				1.051	1.161			1.13	1.065	0.944	1.219	1.196	0.757	1.055	1.059	1.287	0.936	1.037	1.243	1.054	1.016	1.053	1.042	0.911	0.845	1.028	1.018	1.454	1.137	1.335	1.108	1.029		38.2039	1	2.47279	1
A6NIV8	Troponin I, fast skeletal muscle OS=Homo sapiens GN=TNNI2 PE=4 SV=1	182	21.341	9.22		24				29		0.405	0.377	1.023	1.095	0.297	0.328	1.34	1.661	1.018	1.076	1.151	0.824	0.925	2.086	1.301	1.502	0.874	1.883	0.89	1.346	1.163	1.293	1.088	0.84	1.071	1.022		1.083		1.222	0.968		569.164	4
A6NJ16	Putative V-set and immunoglobulin domain-containing-like protein IGHV4OR15-8 OS=Homo sapiens GN=IGHV4OR15-8 PE=5 SV=2	123	13.576	9.6		16				24		4.387	0.692			6.274	0.296	1.013	1.478	3.819	1.422	1.19	9.394	1.057	2.714	1.67	2.295	5.233	19.987	1.02	1.047	0.885	1.06	0.962	3.356	0.931	1.149							0	1	6.75105	1
A6NJG9	Proteasome activator complex subunit 1 OS=Homo sapiens GN=PSME1 PE=4 SV=2	250	28.584	6.71		31				16		0.634	0.377			0.296	0.317	0.591	0.426	0.757	1.797	0.745	0.539	1.064				0.424			0.741		1.037	1.215			1.099							1477.15	9	62.5825	4
A6NJP5	Glycerol kinase OS=Homo sapiens GN=GK PE=3 SV=2	530	58.104	6.54	Acetyl [K86]	31				31		1.539	1.109	1.289	1.339	1.293	1.488	1.354	1.764	1.387	1.787	2.74	1.067	1.273	1.01	0.981	1.343	1.204	0.863	1.193	1.255	1.285	1.232	1.063	1.097	1.219	1.319	1.357	1.389	1.06	1.261	1.199		4498.43	17	133.817	6
A6NLG9	Biglycan OS=Homo sapiens GN=BGN PE=2 SV=1	307	34.853	8.87	Oxidation [P133]; Acetyl [K50]; Carboxy [E128]	31				31		1.366	1.514	1.462	1.406	1.442	2.022	1.586	1.993	1.04	1.432	0.822	1.46	1.142	0.984	0.957	1.337	1.239	0.775	1.608	1.257	1.624	1.124	1.154	1.466	1.471	1.141	1.409	1.165	1.1	1.272	0.829		8588.18	18	941.309	8
A6NLP5	Tetratricopeptide repeat protein 36 OS=Homo sapiens GN=TTC36 PE=2 SV=1	189	20.884	5.12		16				31		0.551	0.674	0.698	0.517	0.548	0.826	0.682	0.652	0.81	0.522	0.736	0.413	0.732	0.717	0.992	0.401	0.666	1.633	0.497	0.61	0.536	0.778	0.707	0.547	0.649	0.629	0.463	0.555	0.648	0.775	0.739				8.95809	2
A6NMH8	CD81 antigen OS=Homo sapiens GN=CD81 PE=4 SV=1	274	29.786	6.92		12				16		1.082	1.604			1.03	1.178	1.211	1.302	1.1	1.092	1.039	0.909	1.278				1.71			1.47		1.272	0.981			1.085							299.69	3
A6NNT2	Putative uncharacterized protein C16orf96 OS=Homo sapiens GN=C16orf96 PE=5 SV=3	1141	124.963	7.03		4				12		1.516	1.05			1.316	1.51		1.369		1.415	1.222	1.047							0.785		0.702			0.457	0.744								0	1	2.9795	2
A6PVN8	Protein phosphatase 2A activator, regulatory subunit 4 (Fragment) OS=Homo sapiens GN=PPP2R4 PE=4 SV=1	129	14.421	5.96		4				4																				0.734		0.42			0.262	0.32								44.7906	2	17.3502	2
A7E2V4-4	Isoform 4 of Zinc finger SWIM domain-containing protein KIAA0913 OS=Homo sapiens GN=KIAA0913	1842	197.656	6.8		13				4		0.998	0.975			1.091	1.257																											60.67	1	6.78462	1
A7E2Y1	Myosin-7B OS=Homo sapiens GN=MYH7B PE=2 SV=3	1941	221.251	6.01	Carboxy [E781; E782]	12				13				0.729	0.637				0.693		0.7	0.831	0.932		1.021	1.979	0.991		1.269										0.669		0.652	1.007		273.808	8	74.919	7
A7MAP1	Coronin OS=Homo sapiens GN=CORO1C PE=2 SV=1	527	58.91	7.75		31				12		2.544	1.125			3.521	1		1.024		1.015	1.019	11.28							1.046		0.776			6.005	0.711								2215.32	10	163.971	2
A7YIJ8	Radixin OS=Homo sapiens GN=RDX PE=2 SV=1	604	71.005	6.71	Oxidation [P22; P241]; Carboxy [E289]	31				31		0.978	0.894	0.922	0.951	0.814	0.966	0.93	0.775	1.015	0.948	1.092	0.821	0.986	0.906	1.09	0.868	0.904	0.932	0.899	0.999	0.998	1.003	0.918	0.831	0.964	1.118	0.409	0.916	0.783	0.9	1.029		6697.14	20	973.99	7
A8KAH5	IST1 homolog OS=Homo sapiens GN=IST1 PE=2 SV=1	379	41.539	5.57		31				31		1.03	1.186	0.983	0.991	1.046	1.021	1.044	1.005	0.933	1.007	0.843	0.884	1.023	1.205	1.141	1.316	0.943	1.166	0.841	1.05	0.957	1.071	0.951	1.065	1.07	1.033	1.05	0.974	0.876	0.968	0.945		974.386	7	6.36527	2
A8MU17	tRNA 2'-phosphotransferase 1 OS=Homo sapiens GN=TRPT1 PE=4 SV=2	255	27.881	9.98		12				31		1.056	1.097	1.094	1.07	1.009	1.155	1.059	1.369	1.07	1.292	1.456	1.218	1.018	1.525	1.267	1.322	0.957	2.682	1.164	1.085	1.232	1.389	1	0.983	1.001	1.082	0.9	1.117	0.919	1.255	1.095		40.62	1	6.39528	1
A8MU27	Small ubiquitin-related modifier 3 OS=Homo sapiens GN=SUMO3 PE=4 SV=1	147	16.946	9.67		31				12								1.431	1.293	0.998	1.351	1.266	1.121	0.971				1.278			1.261		1.262	1.024			0.969							677.505	2
A8MUH2	ATP synthase-coupling factor 6, mitochondrial OS=Homo sapiens GN=ATP5J PE=3 SV=1	119	13.945	9.41		31				31		1.124	0.976	0.922	0.963	1.05	0.923	0.838	0.971	1.124	1.222	1.536	0.863	1.155	1.112	1.527	1.076	0.902	1.539	0.857	0.849	0.974	0.985	0.814	0.822	0.885	1.008	0.847	0.927	0.918	1.062	1.024		661.706	2	89.5273	2
A8MUS3	60S ribosomal protein L23a OS=Homo sapiens GN=RPL23A PE=3 SV=1	194	21.902	10.48		31				31		1.083	0.998	0.933	0.854	1.073	0.889	0.854	0.873	1.229	1.121	1.171	1.016	1.293	1.249	1.557	1.433	1.132	1.85	1.04	0.814	0.794	0.916	0.899	1.047	0.82	0.964	1.536	0.961	1.593	1.093	1.293		2015.43	7
A8MUW5	Protein FAM98B OS=Homo sapiens GN=FAM98B PE=4 SV=1	433	45.519	8.69		25				31		1.054	1.032	0.948	0.87	1.02	0.931	0.866	0.624	1.016	0.768	1.049	0.695	0.97	0.665	1.132	0.743	0.713	0.746	0.901	0.852	0.896	0.927	0.929	0.804	1.039	0.9	0.808	0.87	0.962	0.944	1.203		913.684	4	145.211	3
A8MV58	Drebrin OS=Homo sapiens GN=DBN1 PE=4 SV=1	695	76.253	4.51		12				25				0.965	1.066			1.061	1.046	1.007	1.202	1.153	0.915	1.107	0.926	1.313	0.898	0.909	1.059	0.981	0.985	0.92	1.075	0.871	1.153	1.106	1.078		1.035		1.046	1.064		108.597	2	11.4533	1
A8MVM2	Microfibril-associated glycoprotein 4 OS=Homo sapiens GN=MFAP4 PE=4 SV=1	279	31.133	5.66		31				12								0.816	1.267	1	1.339	1.127	0.905	0.932				0.819			0.892		0.841	0.752			0.839							1565.63	6	54.7661	4
A8MW61	Pleiotropic regulator 1 OS=Homo sapiens GN=PLRG1 PE=4 SV=1	514	57.146	9.17		24				31		1.443	0.708	2.379	1.086	1.273	1.447	1.122	3.154	1.827	1.257	0.749	2.328	1.564	2.068	0.954	1.893	1.057	1.33	2.098	1.015	0.773	0.922	0.95	0.931	0.667	1.254	1.556	1.032	1.718	0.816	0.723		72.9157	3	46.1585	4
A8MWD9	Small nuclear ribonucleoprotein G-like protein OS=Homo sapiens PE=3 SV=2	76	8.538	8.84		27				24		0.326	0.407			0.243	0.284	0.319	0.232	0.457	0.392	0.382	0.529	0.43	0.347	0.548	0.344	0.263	0.582	0.535	0.509	0.496	0.477	0.699	0.337	0.56	0.427							106.933	3	75.1043	2
A8MWX0	Receptor accessory protein 6, isoform CRA_a OS=Homo sapiens GN=REEP6 PE=4 SV=1	211	23.403	8.56		27				27		0.89	0.815	0.722	0.528	0.7	0.736	0.44	0.411	0.534	0.651	0.742	0.621	0.554	0.697	1.043	0.406	0.369	1.014		0.652		0.727	0.808			0.524	0.211	0.53	0.642	0.666	1.115		27.46	1	28.8339	2
A8MX12	Myomesin-1 OS=Homo sapiens GN=MYOM1 PE=4 SV=2	1685	187.644	6.98		26				27				1.198	1.076			1.547	4.26	1.037	1.973	1.17	0.642	0.998	1.024	1.139	0.975	0.935	0.981	1.612	1.4	1.432	1.13	1.027	1.866	1.501	1.051	2.131	1.399	1.641	1.011	1.181		778.659	15	111.575	6
A8MXH5	Collagen alpha-6(IV) chain OS=Homo sapiens GN=COL4A6 PE=4 SV=1	1691	165.214	9.19	Oxidation [P426; P604; P830; P833; P836; P842; P950; P956]; Carboxy [E1531]	31				26		2.53	1.115			4.319	1.061	1.01	1.36	1.542	0.928	1.009	6.545	0.883	5.29	1.251	3.566	3.143	1.186	1.066	0.912	0.942	0.856	0.863	6.031	1.023	1.078	5.614		0.766				696.749	10	164.852	6
A8MXP9	Matrin-3 OS=Homo sapiens GN=MATR3 PE=4 SV=1	895	99.905	6.04	Oxidation [P386]	31				31		0.911	0.807	0.591	0.554	0.878	0.789	0.707	0.565	0.761	0.577	0.584	1.339	0.882	0.581	0.621	0.382	0.724	1.516	0.755	0.8	0.536	0.877	0.846	0.604	0.728	0.877	0.539	0.604	0.75	0.684	0.766		1486.45	12	247.233	8
A8MXV4	Nucleoside diphosphate-linked moiety X motif 19, mitochondrial OS=Homo sapiens GN=NUDT19 PE=1 SV=1	375	42.207	7.64		31				31		0.823	0.88	0.807	0.742	0.77	0.77	0.903	0.832	0.945	0.896	1.041	0.794	0.982	0.851	1.127	0.705	0.882	0.745	0.896	0.861	0.987	0.995	0.954	0.9	0.886	0.924	0.708	0.753	0.814	0.852	1.174		320.049	5	93.8104	5
A8MYK1	39S ribosomal protein L23, mitochondrial OS=Homo sapiens GN=MRPL23 PE=4 SV=1	191	21.829	11.62		25				31		1.403	1.618	1.051	1.096	1.475	1.456	1.329	1.026	1.034	1.093	1.001	0.869	1.114	1.079	0.997	1.147	1.381	1.636	1.146	1.086	0.967	1.136	1.052	1.155	1.093	1.182	1.674	1.097	1.271	1.136	0.927		316.95	3	95.9652	4
B0I1T2	Unconventional myosin-Ig OS=Homo sapiens GN=MYO1G PE=1 SV=2	1018	116.369	8.73		12				25		1.102	1.191	0.998	1.135	1.136	1.116	1.228	0.971	0.932	0.947	0.863	1.147	0.979				1.176		0.976	1.086	1.051	1.106	0.977	0.963	1.075	1.012		1.012		1.052	0.948		78.15	1	5.51088	1
B0QY62	SUN domain-containing protein 2 OS=Homo sapiens GN=UNC84B PE=4 SV=1	738	82.452	6.47		29				12								0.892	0.883	1.055	1.551	4.898	0.931	1.218				0.935			0.897		0.862	0.925			0.904							395.74	6	73.2825	5
B0QY89	Eukaryotic translation initiation factor 3 subunit L OS=Homo sapiens GN=EIF3EIP PE=4 SV=1	607	70.857	6.65		26				29		1.078	1.06	1.017	1.047	1.077	0.962	1.059	0.951	1.022	1.147	1.255	1.004	1.147	0.972	1.273	0.827	1.031	0.995	0.925	0.971	0.835	0.953	0.938	0.885	0.916	1.021		1.073		0.979	0.95		544.218	6	13.1461	4
B0QY95	Mitochondrial dynamic protein MID51 OS=Homo sapiens GN=SMCR7L PE=4 SV=1	478	53.298	9.16		4				26		1.174	0.884			1.007	1.085	1.05	0.941	1.021	0.966	1.259	0.78	1.13	0.998	0.996	1.159	0.921	1.21	0.975	0.95	0.98	1.082	0.833	1.003	0.98	1.006	1.22		0.99						2.70977	1
B0QYN7	SUMO-conjugating enzyme UBC9 OS=Homo sapiens GN=UBE2I PE=3 SV=1	184	20.444	8.46		29				4																				1.021		1.247			0.853	0.892								483.907	2
B0QZ18	Copine I OS=Homo sapiens GN=CPNE1 PE=4 SV=1	542	59.68	6.04		31				29		0.997	0.869	1.011	1.108	0.822	0.858	1.066	0.767	1.296	1.004	1.353	0.739	1.139	0.728	1.164	0.723	0.914	0.837	0.83	1.022	0.931	1.11	0.85	0.752	0.838	1.104		1.061		1.006	0.901		751.551	6	185.545	3
B0S7Y6	HLA class II histocompatibility antigen, DQ beta 1 chain OS=Homo sapiens GN=HLA-DQB1 PE=4 SV=1	269	30.358	8.94		17				31		0.735	0.924	1.144	1.184	0.981	1.09	1.171	1.166	1.177	1.059	1.563	0.873	1.122	0.915	1.421	0.966	1.047	1.067	0.93	1.104	1.065	1.187	0.95	0.909	0.956	1.235	1.75	1.1	1.221	0.99	1.14		43.5033	2	21.6558	2
B0UXB6	Abhydrolase domain-containing protein 16A OS=Homo sapiens GN=BAT5 PE=4 SV=1	601	67.476	8.84		31				17				0.96	0.711			0.732		0.893				0.966				0.69		0.895	0.83	0.855	1.041	1.042	0.68	0.748	0.945		0.835		0.828	1.193		192.245	4	72.6546	6
B0UY15	HLA class I histocompatibility antigen, Cw-14 alpha chain OS=Homo sapiens GN=HLA-C PE=3 SV=1	397	44.56	7.02		6				31		0.769	0.836	1.136	1.362	0.649	0.716	1.029	0.953	1.011	1.1	1.208	0.837	1.064	1.114	1.14	1.073	1.124	1.021	1.126	0.98	1.018	1.1	0.954	1.151	1.145	1.146	1.299	1.333	1.095	1.166	1.043		1384.12	6	364.228	7
B0V043	Valine--tRNA ligase OS=Homo sapiens GN=VARS PE=3 SV=1	1264	140.377	7.59		31				6																				0.873		1.083			0.984	1.136		0.494		0.705				2366.47	19	508.502	18
B0YIW2	Apolipoprotein C-III OS=Homo sapiens GN=APOC3 PE=4 SV=1	117	12.807	8.18		31				31		0.966	0.928	1.094	1.164	0.968	1.008	1.034	0.938	0.934	1.111	1.073	1.037	0.956	0.936	1.172	1.017	0.93	1.462	0.984	1.004	0.964	1.002	0.88	0.946	0.991	0.994	1.33	1.108	1.118	1.106	0.993		1728.96	3	29.7796	1
B0YIW6	Archain 1, isoform CRA_a OS=Homo sapiens GN=ARCN1 PE=4 SV=1	552	61.587	5.85		31				31		1.22	1.285	1.342	2.51	1.498	1.927	1.243	1.332	1.146	1.02	1.046	2.322	0.895	1.805	0.677	3.055	1.94	0.827	1.408	1.339	2.741	1.256	1.685	1.092	1.476	1.998	2.198	1.824	1.28	1.581	1.18		1415.2	10	29.2697	6
B1AHD1	NHP2 non-histone chromosome protein 2-like 1 (S. cerevisiae) OS=Homo sapiens GN=NHP2L1 PE=4 SV=1	132	14.618	8.46		31				31		0.867	0.943	0.996	1.112	0.789	0.851	1.124	1.006	0.968	1.216	1.187	0.819	1.004	0.981	1.172	1.068	0.888	0.903	0.982	1.121	1.019	1.127	1.027	0.773	1.057	1.067	0.983	1.123	0.952	1.029	1.003		272.01	4	81.0643	2
B1AHL2	Fibulin 1 OS=Homo sapiens GN=FBLN1 PE=4 SV=1	721	78.277	5.39		25				31		1.025	1.043	0.936	1.06	0.96	1.121	1.132	1.226	0.975	1.36	1.75	1.068	1.001	1.233	1.369	1.333	1.265	1.449	0.956	1.139	0.93	1.173	1.007	0.946	0.96	1.076	0.979	1.197	1.069	1.078	0.971		425.823	8	138.493	6
B1AK40	Acylpyruvase FAHD1, mitochondrial OS=Homo sapiens GN=FAHD1 PE=4 SV=1	248	27.111	7.69		31				25		0.918	0.769	0.776	0.866	0.867	0.852	0.704		0.992				1.176	0.857	1.081	1.088	0.871	2.032	1.087	0.83	0.988	0.93	0.841	0.828	0.822	0.822		0.897		0.866	0.901		1918.42	7	70.5983	3
B1AK88	Capping protein (Actin filament) muscle Z-line, beta OS=Homo sapiens GN=CAPZB PE=4 SV=1	301	33.76	6.43		31				31		0.838	1.198	1.033	1.09	0.963	1.019	1.189	0.742	1.002	1.166	0.651	1.007	0.886	0.875	0.738	1.291	1.011	1.285	1.174	1.198	1.228	1.067	1.068	1.239	1.187	0.997	0.853	1.054	0.986	1.008	0.996		3085.51	11	71.1449	6
B1AKJ5	Nardilysin OS=Homo sapiens GN=NRD1 PE=3 SV=1	1219	139.325	5		8				31		1.172	1.028	0.96	1.005	1.043	1.162	1.065	1.047	1.092	1.306	1.835	0.921	1.08	1.023	1.321	1.166	1.034	0.931	1.063	1.042	1.149	1.046	0.998	1.008	1.083	1.083	0.951	0.982	1.091	0.972	1.127		53.6067	1	12.3045	1
B1AKR6	Dynein light chain roadblock-type 1 OS=Homo sapiens GN=DYNLRB1 PE=4 SV=1	148	16.242	7.02		16				8									0.927		1.104	1.352	0.853							0.959		0.854			0.833	0.709								129.557	1
B1AKZ3	Astrocytic phosphoprotein PEA-15 OS=Homo sapiens GN=PEA15 PE=2 SV=1	151	17.296	4.89		16				16		0.824	0.819			0.917	0.998	1.196	1.264	1.376	1.312	1.23	0.881	1.239				1.019			1.131		1.105	0.944			1.192							88.7567	2	32.8259	2
B1AL06	39S ribosomal protein L43, mitochondrial OS=Homo sapiens GN=MRPL43 PE=2 SV=1	261	28.658	8.29		27				16		1.186	1.202			1.06	1.125		1.27		1.482	1.509	0.962		0.951	1.229	0.704		1.151	1.06		0.984			1.059	0.762								128.749	3	50.3484	3
B1ALD8	Periostin OS=Homo sapiens GN=POSTN PE=4 SV=1	809	90.368	7.39		31				27		0.807	0.984	0.717	0.767	0.776	0.798	0.805	0.718	0.729	0.744	0.688	0.727	0.816				0.718		0.786	0.872	0.823	0.95	0.949	0.621	0.791	0.797	0.564	0.717	0.917	0.848	1.171		2503.97	14	161.453	6
B1ALM5	Transmembrane protein 9 OS=Homo sapiens GN=TMEM9 PE=4 SV=1	186	20.945	6.65		12				31		1.873	0.983	1.102	1.288	1.475	1.463	1.056	1.592	1.542	2.556	1.641	0.988	1.18	1.25	3.297	1.232	1.167	0.994	1.688	1.451	1.327	1.373	0.968	1.078	0.959	1.37	1.1	1.064	1.104	1.074	1.403		55.73	1	10.9441	1
B1ALS2	Protein tyrosine phosphatase, receptor type, C OS=Homo sapiens GN=PTPRC PE=4 SV=1	1306	147.394	6.15	Carboxy [E640]	27				12		0.669	0.961			0.665	0.613		0.645		0.622	0.475	0.571							0.733		0.707			0.712	0.782								321.952	8	93.0728	5
B1ANH2	Guanylate kinase (Fragment) OS=Homo sapiens GN=GUK1 PE=4 SV=1	253	27.561	5.64		23				27				1.237	1.362			1.134	0.947	1.333	1.599	5.426	0.967	1.235	0.938	1.873	2.604	1.117	1.436	1.022	1.007	1.172	1.025	0.848	0.594	0.781	1.106	1.628	1.126	1.724	1.18	1.161		93.7033	3	34.5029	3
B1AP13	CD55 molecule, decay accelerating factor for complement (Cromer blood group) OS=Homo sapiens GN=CD55 PE=4 SV=1	444	49.307	8.82		20				23		1.01	1.072	0.768	0.691	0.851	0.959		0.799		0.919	1.017	1.007		0.718	1.005	0.752		0.964	1.064		0.974			0.872	0.998		1.525	0.744	1.229	0.741	0.977		228.96	3	21.0162	1
B1AQ60	Retinoid-binding protein 7 OS=Homo sapiens GN=RBP7 PE=4 SV=1	181	20.86	8.24		8				20								1.042	1.455	1.394	1.791	1.114	1.01	1.554	0.887	1.061	1.239	1.048	1.442	1.219	1.231	0.814	1.386	1.103	0.895	0.842	1.367							44.46	1	2.80277	1
B1AVU8	Proactivator polypeptide OS=Homo sapiens GN=PSAP PE=4 SV=1	559	61.652	5.22		31				8		0.823	1.023			0.796	0.625													0.477		0.852			0.523	0.629								2880.52	10	60.1883	1
B1AZV3	Antigen peptide transporter 1 OS=Homo sapiens GN=TAP1 PE=3 SV=1	808	87.121	8.02		4				31		1.424	0.993	1.151	1.376	1.332	1.275	1.073	1.246	1.021	1.287	1.302	0.923	1	0.793	0.726	0.843	1.089	0.512	1.224	1.067	1.039	1.053	1.091	1.285	1.044	1.224	1.26	1.181	1.275	1.215	0.953		26.04	1	3.33576	1
B2RCS5	Actinin, alpha 2, isoform CRA_b OS=Homo sapiens GN=ACTN2 PE=2 SV=1	894	103.854	5.52	Oxidation [P651]	26				4									1.148		1.287	1.634	2.178																					9911.9	35	1664.03	19
B3KS98	Eukaryotic translation initiation factor 3 subunit H OS=Homo sapiens GN=EIF3H PE=2 SV=1	366	41.555	7.33		22				26		2.263	1.1			4.159	0.921	0.98	1.34	1.582	1.054	1.143	6.891	0.943	5.528	1.232	3.036	2.317	3.61	1.057	1.031	1.012	1.009	0.982	5.673	0.934	0.962	1.796		0.976				296.49	4	6.08268	1
B3KSH1	Eukaryotic translation initiation factor 3 subunit F OS=Homo sapiens GN=EIF3F PE=2 SV=1	372	39.122	5.45		31				22								0.823	0.815	0.85	0.987	0.932	1.022	0.926	0.895	1.055	0.827	0.643	0.869	0.914	0.956	0.942	1.066	0.988	0.769	0.981	0.971	0.345		0.675				1103.33	5	85.9642	5
B3KSQ1	Trans-2,3-enoyl-CoA reductase OS=Homo sapiens GN=TECR PE=2 SV=1	323	37.443	9.41		31				31		1.367	1.426	0.95	0.946	1.459	1.32	1.161	1.048	0.958	1.217	1.446	0.9	0.984	1.312	1.52	1.708	1.143	1.534	0.932	0.993	0.964	1.088	0.836	0.958	1.026	1.069	1.616	0.834	1.112	0.939	0.798		235.826	3	101.436	4
B3KTC7	Double-strand break repair protein MRE11A OS=Homo sapiens GN=MRE11A PE=2 SV=1	711	81.02	6.15	Carboxy [D166]	21				31		0.747	0.626	0.983	0.991	0.652	0.624	1.043	1.336	0.91	1.637	1.541	1.531	1.061	0.73	0.796	0.744	1.021	0.863	1.252	0.995	1.068	1.345	0.816	1.079	1.232	1.008	1.001	0.941	0.924	1.032	0.941		255.023	3	41.3085	5
B3KXK7	LETM1 domain-containing protein 1 OS=Homo sapiens GN=LETMD1 PE=2 SV=1	373	43.3	10.27		10				21		0.527	0.748	1.06	1.1	0.433	0.422		0.932		1.051	1.12	1.032		1.087	1.432	1.263		2	1.083		0.98			0.829	1.254			1.175		1.032	1.186				8.59133	1
B3KXW5	AP-1 complex subunit gamma-1 OS=Homo sapiens GN=AP1G1 PE=2 SV=1	845	94.08	7.05		31				10								1.132		1.08				0.955				1.588			1.238		1.171	0.934			1.479	1.802		1.439				1736.58	13	211.346	9
B3KY94	CDP-diacylglycerol--inositol 3-phosphatidyltransferase OS=Homo sapiens GN=CDIPT PE=2 SV=1	237	25.929	8.22		23				31		0.811	0.93	1.022	1.081	0.758	0.847	1.039	0.936	0.912	0.934	0.903	0.767	0.964	1.129	0.935	1.009	0.956	1.078	0.99	1.074	1.019	1.034	0.941	0.872	1.097	0.965	0.878	1.109	1.003	1.038	0.933		167.995	2	40.293	3
B3KYA7	Serine/threonine-protein kinase 3 OS=Homo sapiens GN=STK3 PE=2 SV=1	519	59.424	5.25		4				23				1.268	1.285			1.014	0.942	1.02	0.811	0.775	0.754	1.024	0.551	0.943	0.565	0.863	0.534		0.967		0.878	0.837			0.89	0.962	1.005	1.037	1.039	1.068		67.0633	4
B4DEG8	Threonine--tRNA ligase, cytoplasmic OS=Homo sapiens GN=TARS PE=2 SV=1	756	86.806	6.77	Oxidation [P49; P51]	31				4									1.064		1.173	1.498	1.368																					960.209	9	232.432	9
B4DFK6	Calponin-3 OS=Homo sapiens GN=CNN3 PE=2 SV=1	288	31.718	6.15		4				31		1.218	1.147	0.983	1.29	1.199	1.312	1.055	1.276	1.027	1.139	1.203	0.916	0.971	0.942	1.075	1.068	0.94	1.223	1.146	0.95	1.081	0.974	0.901	0.888	1.061	1.012	0.771	1.178	0.894	0.984	1.005		2011.48	10	218.229	3
B4DFQ6	Acyl-CoA synthetase family member 2, mitochondrial OS=Homo sapiens GN=ACSF2 PE=2 SV=1	640	70.577	7.84	Oxidation [P247]	31				4									0.888		1.05	0.932	0.978																					9652.11	21	564.021	7
B4DGP8	Calnexin OS=Homo sapiens GN=CANX PE=2 SV=1	627	71.458	4.7		31				31		1.314	1.569	1.224	1.289	1.263	1.325	1.268	1.448	1.035	1.077	0.719	1.174	0.933	0.938	0.891	1.898	1.11	0.681	1.223	1.227	1.141	1.054	1.187	1.235	1.339	1.026	1.304	0.988	1.23	1.095	0.952		5321.78	15	148.099	5
B4DJI5	HESB like domain containing 2, isoform CRA_b OS=Homo sapiens GN=ISCA1 PE=2 SV=1	176	19.276	10.08		16				31		0.85	0.749	0.991	0.999	0.867	0.893	1.077	1.04	1.087	1.055	1.141	0.77	1.078	0.819	0.754	0.922	0.947	0.822	0.958	1.001	1.072	1	0.915	1.12	1.047	1.032	1.083	1.063	0.953	0.977	1.245		129.27	2
B4DKT0	Golgi reassembly-stacking protein 2 OS=Homo sapiens GN=GORASP2 PE=2 SV=1	464	48.644	4.84		22				16								1.294	1.315	1.189	1.304	0.938	1.028	1.104	1.055	1.004	0.891	1.18	1.134		1.246		1.269	1.206			1.235							71.01	3	22.8055	3
B4DLH4	Hematological and neurological-expressed 1-like protein OS=Homo sapiens GN=HN1L PE=2 SV=1	218	23.012	9.57		8				22		1.001	1.05			0.881	1.005	0.945	0.972	0.975	1.07	1.109	0.915	1.073				1.073		0.995	0.916	1.08	0.885	0.995	0.875	0.97	1.014	1.177		1.118						3.8715	1
B4DLN1	Mitochondrial dicarboxylate carrier OS=Homo sapiens GN=SLC25A10 PE=2 SV=1	442	48.069	9.52		31				8								1.08		0.798				0.994				0.914			0.873		0.927	0.76			0.958							2951.7	11	238.23	7
B4DLN2	FYN-binding protein OS=Homo sapiens GN=FYB PE=2 SV=1	839	91.595	6.9		4				31		0.999	1.173	1.154	1.164	1.055	1.215	1.192	1.432	0.971	0.985	0.89	0.985	0.999	0.808	0.815	1.191	1.107	0.805	1.172	1.23	1.219	1.108	1.105	1.215	1.314	1.012	1.287	1.211	1.216	1.092	0.976		36.63	1
B4DLZ5	N-acetyl-D-glucosamine kinase OS=Homo sapiens GN=NAGK PE=2 SV=1	390	42.011	6.68		31				4									1.478		1.242	2.525	1.396																					665.183	3	124.869	5
B4DNJ6	Serine-threonine kinase receptor-associated protein OS=Homo sapiens GN=STRAP PE=2 SV=1	363	39.753	5.31		31				31		1.694	1.594	1.326	1.384	1.738	1.947	1.291	1.351	1.323	1.589	1.969	0.971	1.276	0.716	1.118	0.878	1.271	1.056	1.174	1.231	1.228	1.261	1.046	1.088	1.149	1.335	1.321	1.47	1.085	1.339	1.01		906.471	6	127.324	1
B4DNW0	Aminoacylase-1 OS=Homo sapiens GN=ACY1 PE=2 SV=1	498	55.959	7.03	Oxidation [P117; P119; P356; P448; P454]; Acetyl [K118; K205]	31				31		0.683	0.689	0.747	0.641	0.585	0.663	0.794	0.702	0.903	0.789	0.829	0.794	0.803	0.509	0.747	0.579	0.952	0.652	0.881	0.914	0.987	0.976	1.041	0.887	1.085	0.874	0.44	0.754	0.752	0.62	1.139		12845.2	21	2119.21	20
B4DQJ1	U5 small nuclear ribonucleoprotein 40 kDa protein OS=Homo sapiens GN=SNRNP40 PE=2 SV=1	409	44.488	7.9		29				31		0.895	1.049	1.003	0.963	0.968	1.074	0.918	0.744	0.958	0.81	0.508	0.706	0.885	0.779	0.899	0.857	0.976	0.737	1.287	0.966	1.237	1.047	1.13	1.203	1.255	0.898	1.117	1.132	1.247	1.023	0.964		488.487	4	83.3967	2
B4DR61	Protein transport protein Sec61 subunit alpha isoform 1 OS=Homo sapiens GN=SEC61A1 PE=2 SV=1	482	52.915	8.24		31				29		1.656	1.833	0.965	1.073	1.55	1.205	1.118	0.991	0.946	1.094	1.345	0.858	1.151	1.148	1.227	1.074	0.946	1.192	0.79	1.041	0.865	1.1	0.88	0.857	0.912	1.14		0.984		1.032	0.948		153.403	3	42.5504	2
B4DR87	Procollagen-lysine,2-oxoglutarate 5-dioxygenase 1 OS=Homo sapiens GN=PLOD1 PE=2 SV=1	774	88.217	7.11		13				31		0.711	0.708	0.826	0.754	0.584	0.697	0.717	0.593	0.625	0.755	0.903	0.906	0.75	0.57	0.874	0.626	0.808	0.786	0.981	0.79	1.011	0.902	1.116	0.769	0.92	0.981	0.454	0.877	0.898	0.891	1.134		35.77	1	3.51124	1
B4DRL5	Engulfment and cell motility protein 2 OS=Homo sapiens GN=ELMO2 PE=2 SV=1	732	83.905	5.88	Oxidation [P183]	8				13				0.533	0.425				0.652		0.826	0.889	0.923		0.964	1.132	1.267		1.82										0.528		0.505	1.377		204.058	1	11.8938	2
B4DRT2	28S ribosomal protein S27, mitochondrial OS=Homo sapiens GN=MRPS27 PE=2 SV=1	428	49.119	6.33		31				8		0.91	0.898			1.086	1.104		0.753		0.999	1.011	0.926																					560.058	6	49.9647	3
B4DRY3	MOB kinase activator 1B OS=Homo sapiens GN=MOB1B PE=2 SV=1	221	25.483	6.15		29				31		0.959	1.153	1.089	1.426	0.922	1.076	1.38	0.818	1.006	0.956	0.79	0.845	1.094	0.806	0.969	0.93	1.168	1.202	0.998	1.206	1.032	1.272	0.917	0.868	1.042	1.113	1.542	1.273	1.15	1.24	1.059		59.19	4
B4DSS8	Polypyrimidine tract-binding protein 2 OS=Homo sapiens GN=PTBP2 PE=2 SV=1	548	59.583	9.23		4				29		1.137	1.039	0.955	1.132	1.103	1.372	1.28	1.13	1.131	1.278	1.22	0.766	1.113	1.057	1.308	1.713	1.141	1.882	0.994	1.172	1.037	1.185	1.045	0.978	0.988	1.216		1.065		1.082	0.977		68.7464	3
B4DSU4	AP-1 complex subunit sigma-2 OS=Homo sapiens GN=AP1S2 PE=2 SV=1	202	23.21	8.66		12				4									1.008		1.181	1.142	1.01																					49.2867	2	5.42209	2
B4DT31	Far upstream element-binding protein 1 OS=Homo sapiens GN=FUBP1 PE=2 SV=1	665	69.821	7.36		31				12								1.108		1.069				0.966				1.045		0.945	1.067	1.045	0.935	0.852	0.99	1.073	1.174							971.643	12	111.215	7
B4DT67	SPATS2-like protein OS=Homo sapiens GN=SPATS2L PE=2 SV=1	588	65.111	9.66		8				31		0.956	0.989	0.912	1.057	0.881	0.832	1.007	0.882	0.99	0.967	1.198	0.879	1.049	0.709	1.065	0.67	0.912	0.81	0.883	0.913	0.954	0.998	0.965	1.074	0.937	0.95	0.76	0.984	1.021	1.029	1.097		97.7933	2
B4DTG2	Elongation factor 1-gamma OS=Homo sapiens GN=EEF1G PE=2 SV=1	487	56.114	7.72		31				8									1.116		1.403	1.078	1.18		0.808	1.145	1.017		0.621															3048.31	14	373.236	8
B4DUC8	Purine nucleoside phosphorylase A OS=Homo sapiens GN=MTAP PE=2 SV=1	300	33.165	7.46		14				31		0.961	1	0.988	0.97	0.996	1.024	0.944	0.877	1.04	1.048	1.09	0.826	0.886	0.883	1.25	1.079	1.007	0.837	0.978	0.939	0.972	0.954	1.034	0.931	1.054	0.976	1.183	1.049	1.043	0.987	1.092		22.26	1	14.4606	4
B4DUT8	Calponin-2 OS=Homo sapiens GN=CNN2 PE=2 SV=1	330	35.92	7.3		31				14		1.654	1.546			1.507	1.693		0.635		0.793	0.913	0.857							0.851		0.845			0.65	0.946		0.851		1.072				613.615	9	8.87669	2
B4DVB8	ELAV-like protein 1 OS=Homo sapiens GN=ELAVL1 PE=2 SV=1	353	38.972	9.45		31				31		1.498	1.182	0.917	0.948	1.391	1.199	0.896	1.017	1.1	0.978	1.181	0.707	1.207	0.83	1.392	0.809	0.875	1.173	0.959	1.029	1.25	1.185	0.827	0.802	0.997	1.31	0.561	0.961	0.835	1.02	1.178		1251.04	9	226.398	6
B4DXJ1	Protein SEC13 homolog OS=Homo sapiens GN=SEC13 PE=2 SV=1	368	40.721	5.85		31				31		0.517	0.666	0.707	0.655	0.439	0.507	0.807	0.67	0.871	0.782	0.876	0.781	0.949	0.849	0.946	0.786	0.811	1.079	1.131	0.842	1.186	0.883	0.959	1.037	1.246	0.827	0.751	0.675	0.876	0.704	1.339		283.328	6	35.0807	3
B4DYH1	Heat shock 105kDa/110kDa protein 1, isoform CRA_b OS=Homo sapiens GN=HSPH1 PE=2 SV=1	860	97.398	5.72	Oxidation [P387]	31				31		1.083	1.088	0.665	0.593	0.984	1.093	1.11	1.276	0.939	1.413	1.223	1.013	1.002	1.264	1.62	1.365	0.834	1.08	0.951	1.148	0.837	1.118	1.186	0.845	0.929	0.994	0.727	0.762	0.889	0.64	0.868		1123.69	10	42.7851	1
B4DZH6	Histone deacetylase 6 OS=Homo sapiens GN=HDAC6 PE=2 SV=1	1229	132.696	5.36		31				31		0.989	1.055	0.908	1.059	0.968	1.072	1.105	0.935	1.022	1.059	1.211	0.911	0.948	0.739	1.046	0.939	0.92	0.912	0.907	1.145	1.033	1.031	0.905	0.925	1.011	0.955	0.72	1.038	0.936	0.967	0.989		250.562	7	45.2785	6
B4E040	Ras-related protein Ral-B OS=Homo sapiens GN=RALB PE=2 SV=1	228	25.95	7.81		31				31		0.978	1.125	0.915	1.079	0.862	0.966	1.226	1.21	1.026	1.3	1.16	1.33	1.113	1.03	1.282	1.124	1.516	1.386	1.298	1.14	1.237	0.993	0.988	0.992	1.311	1.102	1.888	1.025	1.333	0.971	1.051		909.342	4	2.93141	1
B4E1G6	Galactokinase OS=Homo sapiens GN=GALK1 PE=2 SV=1	422	45.329	6.68		31				31		0.876	1.172	1.05	1.192	1.104	1.152	1.062	0.835	0.857	0.966	0.88	0.752	0.866	0.78	1.043	0.76	0.962	0.844	0.927	0.98	0.999	1.05	0.842	0.891	0.935	0.884	1.292	1.101	1.149	1.028	0.889		1348.3	13	304.3	12
B4E1Z4	Complement factor B Ba fragment OS=Homo sapiens GN=CFB PE=2 SV=1	1266	140.853	7.18	Oxidation [P608]; Carboxy [D610]	31				31		1.116	1.292	0.969	1.009	0.933	1.141	1.062	0.985	0.871	1.004	1.125	0.993	0.968	1.076	1.182	1.084	1.044	0.974	1.074	1.087	1.115	1.027	1.048	0.878	0.978	1.004	1.222	1.043	1.051	0.923	1.039		1780.46	14	237.189	6
B4E2N0	Protein LZIC OS=Homo sapiens GN=LZIC PE=2 SV=1	211	23.91	5.11		13				31		1.458	1.065	0.958	0.989	1.413	1.465	1.02	0.969	0.866	1.406	1.994	0.759	1.059	1.119	1.494	1.253	1.158	1.203	1.041	0.941	0.912	0.932	0.984	0.839	0.864	1.013	1.261	0.879	1.112	1.026	1.119		21.08	1	2.33309	1
B4E3T4	HCG2043421, isoform CRA_c OS=Homo sapiens GN=RBPMS PE=2 SV=1	224	24.982	9.23		16				13				1.142	1.346			1.454		1.146				1.108				1.231			1.261		1.244	1.099			1.118		1.314		1.183	1.019		60.59	2	10.6675	2
B5MBZ0	Echinoderm microtubule-associated protein-like 4 OS=Homo sapiens GN=EML4 PE=4 SV=3	992	110.109	6.49		31				16								0.889		0.995				1.091	0.801	1.045	0.775	0.873	0.853	0.834	0.913	0.859	1.39	0.87	0.875	0.852	1.143							443.668	10	44.0088	6
B5MCA4	Epithelial cell adhesion molecule OS=Homo sapiens GN=EPCAM PE=4 SV=1	342	37.869	8.47		31				31		0.943	1.001	1.072	1.062	0.831	0.92	1.197	0.717	1.001	1.002	0.925	0.781	1.151	0.799	1.025	0.867	1.089	0.7	1.002	1.119	1.03	1.064	0.91	0.876	1.016	1.105	0.599	1.112	0.936	1.093	1.007		287.028	3	70.7099	2
B5MD23	Tetraspanin-9 OS=Homo sapiens GN=TSPAN9 PE=4 SV=1	271	29.539	7.71		8				31		1.252	1.169	0.912	0.734	1.218	1.098	0.94	0.923	0.816	1.129	0.963	0.755	0.857	1.25	1.646	1.128	0.815	1.255	0.795	0.868	0.748	0.972	0.895	0.777	0.845	0.855	1.157	0.73	1.077	1.033	1.031		67.18	1	9.55823	1
B5MDU6	UPF0554 protein C2orf43 OS=Homo sapiens GN=C2orf43 PE=4 SV=1	370	42.641	6.93		19				8		1.539	1.41			1.401	1.521								1.025	1.215	0.867		0.868															78.06	3	29.6985	3
B5ME19	Eukaryotic translation initiation factor 3 subunit C OS=Homo sapiens GN=EIF3CL PE=4 SV=1	914	105.407	5.64		31				19				1.184	1.448				0.667		0.855	0.74	0.684		0.867	1.163	0.785		0.847	0.941		1.232			1.088	0.991		2.059	1.437	1.418	1.249	1.051		590.225	12	163.357	8
B5ME97	Septin 10, isoform CRA_c OS=Homo sapiens GN=SEPT10 PE=3 SV=2	544	62.905	6.83		21				31		0.8	0.782	0.903	0.968	0.719	0.718	1.105	0.706	0.994	0.856	1.055	0.815	1.018	0.923	1.06	1.086	1.159	1.407	0.938	1.034	0.961	1.033	0.93	0.942	0.952	1.142	0.882	0.976	0.833	0.939	1.019		277.669	3	5.97498	1
B7TY16	Actinin alpha 1 isoform 3 OS=Homo sapiens GN=ACTN1 PE=2 SV=1	930	107.074	5.58		31				21		1.235	1.027	0.943	1.081	1.058	1.239	0.897		1.173				1.197				1.123		0.948	0.982	1.058	0.971	0.836	0.861	0.988	1.027		1.036		0.987	0.859		13238.5	39	1877.27	20
B7WNV6	Chromosome 22 open reading frame 25, isoform CRA_c OS=Homo sapiens GN=C22orf25 PE=2 SV=1	317	34.93	5.31		29				31		1.101	0.796	0.768	0.76	1.152	0.901	0.869	0.779	1.076	0.86	1.141	0.928	1.137	1.145	1.245	0.702	1.073	1.067	0.659	0.893	0.832	1.001	0.838	0.816	0.711	1.066	0.692	0.805	0.956	0.852	0.999		0	1	15.9867	3
B7WPD3	Transcription elongation factor B (SIII), polypeptide 2 (18kDa, elongin B), isoform CRA_a OS=Homo sapiens GN=TCEB2 PE=4 SV=1	161	17.9	6.1		31				29		0.524	0.659	0.719	0.807	0.453	0.514	0.813	0.579	0.924	0.811	0.771	1.678	1.096	1.024	1.193	0.616	0.741	1.683	1.209	0.996	1.21	1.121	0.863	0.823	1.094	0.936		0.897		0.912	0.804		140.96	3	50.4599	1
B7XD04	Arylsulfatase A OS=Homo sapiens GN=ARSA PE=2 SV=1	509	53.772	6.07		20				31		1.426	1.289	1.03	1.106	1.434	1.287	1.128	1.186	1.041	1.172	1.235	1.209	1.467	1.031	1.329	1.046	1.424	1.204	1.082	1.144	1.163	1.312	1.249	1.049	1.122	1.167	1.271	1.127	1.037	1.057	1.086		140.168	4	17.3307	2
B7Z1E5	Cell differentiation protein RCD1 homolog OS=Homo sapiens GN=RQCD1 PE=2 SV=1	331	36.813	7.03		4				20								1.161	0.922	1.032	0.977	0.706	0.758	1.037	0.635	0.944	0.662	1.071	0.525	1	1.115	1.007	0.962	1.049	0.858	1.135	1.033							54.61	2	5.41395	1
B7Z1P2	F-box only protein 44 OS=Homo sapiens GN=FBXO44 PE=2 SV=1	256	28.866	8.41	Oxidation [P10; P22]; Carboxy [E16]	8				4									1.066		1.163	1.385	1.057																					31	1	10.1186	2
B7Z233	Acetyl-CoA acetyltransferase, cytosolic OS=Homo sapiens GN=ACAT2 PE=2 SV=1	426	44.614	8.46		31				8		0.909	1.178			1.154	1.262		0.776		0.913	0.643	0.999																					188.883	3	72.3433	4
B7Z2A4	Receptor-type tyrosine-protein phosphatase alpha OS=Homo sapiens GN=PTPRA PE=2 SV=1	813	91.863	6.55		29				31		0.613	0.781	0.667	0.59	0.478	0.591	0.63	0.601	0.666	0.682	0.678	0.708	0.783	0.574	0.716	0.467	0.459	0.559	1.166	0.899	1.197	0.924	1.029	0.772	0.964	0.891	0.406	0.66	0.723	0.634	1.055		403.245	5	56.7463	4
B7Z3P1	Tubulin-specific chaperone E OS=Homo sapiens GN=TBCE PE=2 SV=1	578	64.811	7.27		16				29		0.774	0.854	1.033	1.244	0.681	0.674	1.246	1.138	0.965	1.225	1.077	0.787	1.095	0.932	1.015	0.816	1.185	0.986	0.972	1.085	0.974	1.192	0.962	1.061	0.998	1.128		1.156		1.143	0.938		38.19	2	2.27817	1
B7Z452	Long-chain-fatty-acid--CoA ligase 1 OS=Homo sapiens GN=ACSL1 PE=2 SV=1	698	77.857	7.66	Oxidation [P360]	31				16		1.184	1.195			1.02	1.145	1.146		1.137				1.009				0.971		0.893	1.028	1.119	0.906	0.605	0.573	1.001	1.061							9583.99	26	1036.51	13
B7Z4C8	60S ribosomal protein L31 OS=Homo sapiens GN=RPL31 PE=2 SV=1	130	15.109	10.37		31				31		0.943	1.143	0.984	1.116	1.095	1.254	1.271	1.002	0.846	1.007	0.617	0.728	0.883	1.034	0.935	1.078	1.042	0.773	1.105	1.274	1.007	0.986	0.965	0.999	0.999	0.981	1.292	1.136	1.087	1.196	0.864		1171.73	5	33.4801	1
B7Z4Q3	Putative RNA-binding protein Luc7-like 2 OS=Homo sapiens GN=LUC7L2 PE=2 SV=1	458	54.191	10.13		31				31		0.466	0.566	0.721	0.614	0.357	0.403	0.652	0.483	0.813	0.745	1.053	0.803	0.794	0.658	1.142	0.631	0.49	0.865	0.786	0.794	0.836	0.983	1.102	0.527	0.768	0.764	0.306	0.592	0.698	0.696	1.044		337.949	3	65.9656	3
B7Z4W5	Cysteine conjugate-beta lyase; cytoplasmic (Glutamine transaminase K, kyneurenine aminotransferase), isoform CRA_b OS=Homo sapiens GN=CCBL1 PE=2 SV=1	516	57.631	7.43		4				31		0.452	0.694	0.972	1.091	0.335	0.43	1.012	0.421	0.959	0.583	0.516	0.76	1	0.811	1.103	0.654	0.974	0.714	0.9	0.877	0.89	1.081	0.755	0.913	1	0.951	0.591	0.952	0.864	0.986	1.146		20.99	1
B7Z5W1	Junctional adhesion molecule A OS=Homo sapiens GN=F11R PE=2 SV=1	303	32.838	8.85		27				4																				1.058		1.235			1.009	1.14								533.267	4	19.9034	2
B7Z5Z2	Ras-related protein R-Ras2 OS=Homo sapiens GN=RRAS2 PE=2 SV=1	210	24.18	6.01		25				27		1.061	1.161	0.984	1.041	1.137	1.078	1.173	1.074	0.95	1.319	1.44	0.9	1.048				0.935		1	1.195	0.906	1.151	1.126	0.948	0.988	1.021	1.486	1.016	1.022	1.089	0.953		610.186	5	28.3708	3
B7Z6H3	Peptidyl-prolyl cis-trans isomerase FKBP9 OS=Homo sapiens GN=FKBP9 PE=2 SV=1	623	69.111	5.31		23				25				0.84	0.768			1.056	0.76	0.982	0.842	0.696	0.811	1.168	0.887	0.939	0.733	0.942	0.854	1.542	1.152	0.897	1.325	0.986	0.922	1.053	1.254		0.812		0.753	1.082		47.26	2	17.7802	2
B7Z6Z4	Myosin light polypeptide 6 OS=Homo sapiens GN=MYL6 PE=2 SV=1	238	26.69	5.08	Oxidation [P136; P148; P165]; Acetyl [K143; K172]	31				23		1.096	1.136	1.071	1.145	1.101	1.105	1.22		0.917				1.023	1.042	1.441	1.033	1.162	1.079		0.96		1.136	0.931			0.979	1.34	1.206	1.125	1.114	1.09		5495.43	9	497.274	5
B7Z7Q0	Phosphatidylinositol transfer protein beta isoform OS=Homo sapiens GN=PITPNB PE=2 SV=1	273	31.68	6.65		4				31		1.177	0.885	0.858	0.793	1.04	0.991	0.791	0.948	1.055	0.852	1.033	0.688	1.017	1.173	1.21	0.768	0.939	0.837	0.758	0.807	0.893	0.925	0.934	0.838	0.783	1.021	0.749	0.869	1	0.889	0.933		217.654	5	56.5717	3
B7Z888	Protein SCAF8 OS=Homo sapiens GN=SCAF8 PE=2 SV=1	1337	147.254	8.38		9				4									0.877		0.928	1.264	0.88																					45.59	1	8.33903	1
B7ZC38	Endophilin-B2 OS=Homo sapiens GN=SH3GLB2 PE=4 SV=1	400	44.334	5.82		26				9				1.249	1.382				1.276		1.295	1.501	0.872																1.198		1.335	1.028		250.605	3	61.8443	3
B7ZKJ8	ITIH4 protein OS=Homo sapiens GN=ITIH4 PE=2 SV=1	935	103.816	6.89		31				26		0.933	0.933			0.971	0.865	0.759	0.75	0.975	0.889	0.987	0.7	0.935	1.002	1.246	1.083	0.694	1.35	0.988	0.884	0.887	1.015	0.923	0.807	0.885	0.874	0.652		0.848				472.584	9	49.6197	3
B7ZKL3	EPS8L2 protein OS=Homo sapiens GN=EPS8L2 PE=2 SV=1	731	82.271	7.03		31				31		0.386	0.332	0.744	0.76	0.251	0.372	0.996	0.747	0.998	0.937	1.139	0.724	1.124	0.624	0.763	0.444	1.158	0.893	0.729	0.935	0.738	0.987	0.85	0.53	0.706	1.112	1.093	0.683	0.946	0.778	0.933		730.624	15	131.991	10
B7ZKM8	Protein transport protein Sec24B OS=Homo sapiens GN=SEC24B PE=2 SV=1	1298	140.333	6.57		20				31		0.916	1.036	0.979	0.924	0.791	0.856	1.206	0.804	0.926	1.267	0.673	0.903	1.011	0.825	0.783	0.688	1.118	0.815	0.967	1.211	0.958	1.141	0.995	0.793	0.971	1.072	1.192	1.016	1.123	0.959	0.952		66.4667	6	28.5743	7
B7ZKT7	FYVE and coiled-coil domain-containing protein 1 OS=Homo sapiens GN=FYCO1 PE=2 SV=1	1498	168.783	4.93		2				20		1.395	1.107			1.15	0.918	0.965	1.32	0.878	1.456	1.593	1.205	0.925				0.769		1.052	0.859	0.974	0.961	0.976	0.949	1.002	0.833									3.87917	2
B7ZLA8	KIAA1715 protein OS=Homo sapiens GN=KIAA1715 PE=2 SV=1	459	50.817	5.08		20				2																												1.648		1.197				139.357	4	12.7338	3
B9A064	Immunoglobulin lambda-like polypeptide 5 OS=Homo sapiens GN=IGLL5 PE=2 SV=2	214	23.049	8.84		31				20								1.191	0.819	1.009	0.998	0.89	0.938	1.05	0.784	0.984	0.83	1.128	0.913	1.051	1.136	0.913	1.081	0.996	1.408	1.113	1.042							2788.8	5
C9IZE4	26S proteasome non-ATPase regulatory subunit 6 OS=Homo sapiens GN=PSMD6 PE=4 SV=1	442	51.889	6.74		31				31		1.063	0.588	1.019	0.827	0.692	0.71	0.94	0.87	1.137	1.885	1.345	1.034	1.375	1.074	1.549	0.971	1.148	1.997	1.798	1.022	0.743	1.128	0.967	0.809	0.913	1.174	0.728	0.608	0.808	0.723	1.148		1586.65	7	336.898	8
C9IZN3	Actin-related protein 3C (Fragment) OS=Homo sapiens GN=ACTR3C PE=4 SV=1	222	24.305	8.25	Oxidation [P69]	4				31		1.291	1.144	1.057	1.178	1.222	1.385	1.029	1.075	0.949	1.225	1.157	0.921	0.942	0.97	1.072	1.123	0.885	1.218	1.027	0.968	1.006	1.008	0.872	0.978	1.117	0.908	1.176	1.091	1.088	1.043	0.825		24.88	1	24.5486	3
C9IZQ1	Translocon-associated protein subunit alpha OS=Homo sapiens GN=SSR1 PE=4 SV=1	298	33.866	4.69		29				4									0.403		0.489	0.465	0.536																					320.83	1
C9J2K4	V-type proton ATPase subunit F OS=Homo sapiens GN=ATP6V1F PE=3 SV=1	147	16.391	5.08		31				29		1.159	0.975	0.969	0.934	1.007	1.084	0.991	1.006	1.393	1.285	1.877	0.715	1.116	1.072	1.407	1.797	0.79	1.516	0.981	0.824	1.052	0.967	0.763	0.821	0.969	0.987		0.821		1.042	1.275		444.025	4	7.08694	1
C9J406	Mitochondrial inner membrane protein OS=Homo sapiens GN=IMMT PE=4 SV=1	659	73.209	6.07	Oxidation [P658]	31				31		1.256	1.419	1.104	1.064	1.315	1.339	1.084	1.029	0.88	1.039	0.837	0.982	0.985	0.81	0.948	0.984	1.124	0.981	1.114	1.052	0.983	0.926	0.96	1.083	1.231	0.973	1.561	1.039	1.026	0.929	0.923		4308.34	33	549.253	16
C9J4G0	HCG32827, isoform CRA_d OS=Homo sapiens GN=C17orf49 PE=4 SV=1	192	19.948	5.66		4				31		0.875	1.063	0.931	0.934	0.956	0.952	0.904	0.967	0.8	0.845	0.693	0.821	0.863	0.794	0.921	0.719	0.856	0.775	0.8	0.915	0.856	0.921	0.982	0.755	0.873	0.819	0.905	0.99	0.956	0.994	1.05		73.83	1
C9J660	Sulfatase-modifying factor 2 OS=Homo sapiens GN=SUMF2 PE=4 SV=1	352	39.721	9.69		31				4									1.12		1.557	2.535	0.97																					113.44	2	44.9015	6
C9J690	Amine oxidase OS=Homo sapiens GN=ABP1 PE=3 SV=1	770	87.184	7.17		31				31		1.001	1.028	0.724	0.619	0.933	0.89	1.037	0.779	0.973	0.825	0.739	0.798	1.065	1.391	1.302	1.014	0.837	0.997	1.111	0.989	1.124	1.143	1.019	0.895	1.056	1.015	0.416	0.696	0.874	0.726	1.108		4223.37	19	639.891	12
C9J6C0	Unconventional myosin-VIIb OS=Homo sapiens GN=MYO7B PE=4 SV=1	2117	241.545	8.57		31				31		1.263	1.315	1.092	1.18	1.109	1.271	1.635	2.531	1.122	0.648	0.631	1.702	1.034	1.277	0.861	2.51	1.461	1.151	1.273	1.276	1.451	0.981	1.141	1.57	1.732	1.125	1.43	1.211	0.994	1.127	0.927		734.107	19	100.457	10
C9J798	Putative Ras GTPase-activating protein 4B OS=Homo sapiens GN=RASA4B PE=5 SV=2	803	90.35	7.74		25				31		1.152	1.131	1.104	1.159	1.211	1.115	1.155	0.978	0.943	1.127	0.808	1.014	0.995	0.782	0.984	0.741	0.982	0.93	1.151	1.052	1.024	1.09	0.901	0.998	1.034	0.994	1.539	1.066	1.232	1.016	0.956		132.45	2	21.354	2
C9J7E5	Transportin-3 OS=Homo sapiens GN=TNPO3 PE=4 SV=1	957	107.978	5.71		20				25		1.287	1.162	0.929	1	1.38	1.424	1.008	1.701	1.019	1.187	1.214	1.204	1.032				0.958		1.207	0.838	1.095	1.039	0.978	1.359	1.256	0.956		0.905		1.056	0.707		68.89	1	30.2209	3
C9J837	Rab3 GTPase-activating protein catalytic subunit OS=Homo sapiens GN=RAB3GAP1 PE=4 SV=1	988	111.215	5.45		16				20								1.195	0.579	0.928	0.678	0.813	0.998	0.895	0.614	0.557	0.585	1.001	0.643	0.994	0.921	1.008	0.941	0.823	0.795	1.002	0.981							0	1	9.64037	4
C9JA08	60S ribosomal export protein NMD3 OS=Homo sapiens GN=NMD3 PE=4 SV=1	529	60.087	6.62	Acetyl [K167; K178]	17				16								1.221	1.301	0.99	1.275	1.223	1.131	0.89				0.873		0.463	1.029	0.348	1.105	0.847	0.406	0.391	1.041							56.75	1	6.59339	2
C9JC84	Fibrinogen gamma chain OS=Homo sapiens GN=FGG PE=4 SV=1	461	52.304	5.63	Oxidation [P102]; Acetyl [K101; K111]; Carboxy [D106]	31				17				0.504	0.405				0.839		1.107	1.055	0.842		0.839	0.991	0.91		0.99	1.272		0.927			0.962	1.371			0.443		0.472	1.05		7659.81	18	314.461	4
C9JEJ2	Choline-phosphate cytidylyltransferase A OS=Homo sapiens GN=PCYT1A PE=4 SV=1	380	43.237	8.5		20				31		0.466	0.365	0.476	0.443	0.486	0.484	0.505	0.459	0.548	0.651	1.32	0.396	0.555	0.366	0.594	0.215	0.61	0.511	0.354	0.481	0.355	0.493	0.471	0.362	0.402	0.563	0.452	0.419	0.514	0.586	0.566		138.42	2	20.8337	1
C9JF17	Apolipoprotein D (Fragment) OS=Homo sapiens GN=APOD PE=4 SV=1	215	24.142	5.6		31				20		1.404	1.329			1.325	1.56	1.296	1.322	1.042	1.368	1.494	1.354	1.155				1.12		1.229	1.039	1.037	1.059	0.955	1.467	1.181	1.006							381.873	5	22.4574	1
C9JFW2	Iodotyrosine dehalogenase 1 OS=Homo sapiens GN=IYD PE=4 SV=1	293	33.76	7.18		20				31		2.266	1.436	0.938	0.869	1.338	0.993	1.082	1.816	0.935	1.755	1.216	1.879	1.254	1.748	1.236	1.251	0.997	0.88	1.887	0.946	1.197	1.174	1.125	2.121	0.81	0.972	1.179	0.925	1.209	0.858	0.959		227.17	3
C9JFX4	Single Ig IL-1-related receptor OS=Homo sapiens GN=SIGIRR PE=4 SV=1	504	55.186	7.9		25				20								1.301	1.458	0.969	1.522	0.683	1.339	1.101	1.825	1.722	2.016	1.277	1.719	1.421	1.087	1.28	1.031	1.154	1.31	1.391	1.083							63.6208	3	26.8879	2
C9JIF9	Acylamino-acid-releasing enzyme OS=Homo sapiens GN=APEH PE=4 SV=1	737	81.622	5.54	Oxidation [P33; P439; P552]; Carboxy [D559]	31				25				0.968	1.023			1.166	0.907	1.075	0.85	0.771	0.814	0.987	1.031	0.954	0.867	1.028	0.965	1.05	1.061	1.053	1.118	0.902	1.142	1.113	1.192		1.004		1.087	1.121		3505.3	14	280.582	10
C9JJ19	28S ribosomal protein S34, mitochondrial OS=Homo sapiens GN=MRPS34 PE=4 SV=2	225	26.316	9.89		27				31		1.471	1.453	1.215	1.25	1.517	1.535	1.283	1.398	0.958	1.343	1.118	1.349	1.066	1.084	1.051	1.439	1.026	1.137	1.432	1.212	1.684	1.084	1.152	1.487	1.398	1.064	1.366	1.217	1.044	1.161	0.996		154.832	5	27.752	5
C9JJN9	Vacuolar protein sorting-associated protein 8 homolog OS=Homo sapiens GN=VPS8 PE=4 SV=1	1428	161.698	5.67		8				27				0.999	1.068			1.39	0.91	1.002	1.033	0.838	0.968	1.11	1.123	1.179	0.859	1.217	1.239	1.127	1.184	1.315	1.199	1.039	1.094	1.255	1.069	1.17	1.091	1.104	1.07	1.275		60.1746	1	18.7987	1
C9JKG1	Biglycan (Fragment) OS=Homo sapiens GN=BGN PE=4 SV=1	238	26.728	6.79	Oxidation [P211]; Carboxy [E206]	12				8									1.463		1.842	1.867	0.976		1.12	1.341	1.021		1.146															2565.78	7	360.107	4
C9JMG9	IQ motif and SEC7 domain-containing protein 1 (Fragment) OS=Homo sapiens GN=IQSEC1 PE=4 SV=1	1160	128.245	8.84		8				12									0.672		0.751	0.81	0.605		0.916	0.872	0.631		2.346	0.861		0.953			0.631	0.842								49.21	1	4.40706	2
C9JP52	TBC1 domain family member 5 OS=Homo sapiens GN=TBC1D5 PE=4 SV=1	817	91.159	6.33		12				8		1.757	1.209			1.459	1.197													0.993		1.016			1.038	0.968								0	1	6.57409	2
C9JPG0	Secernin-1 OS=Homo sapiens GN=SCRN1 PE=4 SV=2	434	48.683	4.78		17				12								1.027		1.001				1.184				0.929		1.252	0.949	1.223	0.923	0.966	0.989	1.259	1.04							27.87	1	9.67044	2
C9JQE6	ATP-binding cassette sub-family A member 8 OS=Homo sapiens GN=ABCA8 PE=3 SV=2	1621	183.558	7.25		20				17		1.171	1.093	0.468	0.375	1.133	1.001								1.626	1.817	1.625		1.589	1.129		0.946			0.955	0.743			0.382		0.344	1.65		46.09	2	11.1708	3
C9JRZ6	Coiled-coil-helix-coiled-coil-helix domain-containing protein 3, mitochondrial OS=Homo sapiens GN=CHCHD3 PE=4 SV=1	232	26.678	8.47		31				20								1.186	1.125	1.262	1.333	1.179	1.308	0.951	1.053	1.299	0.912	1.748	1.029	0.977	1.287	0.848	1.129	0.941	0.868	1.212	1.088							796.725	7	27.8622	4
C9JT23	NADH dehydrogenase [ubiquinone] 1 alpha subcomplex subunit 11 OS=Homo sapiens GN=NDUFA11 PE=4 SV=1	228	23.396	8.82		16				31		0.497	0.742	0.864	0.769	0.463	0.544	0.897	0.587	0.81	0.6	0.518	0.674	0.828	0.674	0.694	0.572	0.831	0.694	0.867	0.912	0.959	0.936	0.946	0.798	0.941	0.774	0.9	0.837	0.956	0.856	1.062		595.827	3	11.9775	1
C9JT55	FRAS1-related extracellular matrix protein 1 OS=Homo sapiens GN=FREM1 PE=4 SV=1	2180	244.129	5.92		12				16		0.946	1.248			1.009	1.084		0.997		0.916	0.631	0.766		0.762	0.906	0.891		0.721	0.821		0.964			0.866	0.915								34.15	1	6.01611	2
C9JV77	Alpha-2-HS-glycoprotein chain A OS=Homo sapiens GN=AHSG PE=4 SV=1	368	39.387	5.72		31				12								0.738		0.681				0.867				1		1.43	0.889	0.812	0.653	1.012	0.934	1.355	0.738							327.181	5	9.51202	2
C9JWM7	Actin-related protein 2/3 complex subunit 4 OS=Homo sapiens GN=ARPC4 PE=4 SV=1	187	21.574	8.59		31				31		0.883	0.785	1.206	1.252	0.815	1.114	1.133	1.381	0.972	1.499	1.408	1.369	1.303	1.943	1.957	1.957	1.308	3.29	1.284	0.997	1.432	1.146	1.131	1.098	1.191	1.066	0.672	0.974	0.975	1.205	0.914		956.821	6	359.623	5
C9K0J5	Ras association (RalGDS/AF-6) and pleckstrin homology domains 1, isoform CRA_b OS=Homo sapiens GN=RAPH1 PE=4 SV=1	1302	141.091	8.9		4				31		0.915	0.836	1.01	1.193	0.788	0.86	1.099	0.839	1.123	1.089	1.419	0.896	0.956	0.824	1.139	1.076	1.157	1.161	0.94	1.092	0.99	0.996	1.052	0.791	0.924	1.107	1.272	1.14	1.07	1.065	1.036		43.21	1
D3DP09	Tripartite motif-containing 2, isoform CRA_a OS=Homo sapiens GN=TRIM2 PE=4 SV=1	771	84.492	7.49		17				4									1.023		1.252	1.275	1.146																					25.85	1	5.14511	2
D3DQV9	Eukaryotic translation initiation factor 4 gamma 2 (Fragment) OS=Homo sapiens GN=EIF4G2 PE=4 SV=1	907	102.265	7.14		29				17				1.181	1.296				0.989		1.098	0.958	0.857		0.809	1.001	0.879		0.851	0.718		0.692			0.449	0.679			1.415		1.386	1.158		610.764	8	44.1604	3
D3DTL2	Enolase B OS=Homo sapiens GN=ENO3 PE=3 SV=1	434	46.957	7.71		31				29		1.23	1.237	0.959	1.15	1.243	1.239	1.104	1.002	1.147	1.139	1.174	0.926	1.132	1.003	1.188	1.142	0.977	1.021	0.896	1.063	0.953	1.039	0.911	0.857	0.935	1.137		1.023		1.077	0.85		17883.2	15	729.229	8
D3YTG3	Target of Nesh-SH3 OS=Homo sapiens GN=ABI3BP PE=4 SV=1	1777	195.204	9.73		19				31		1.877	0.929	1.01	0.926	1.744	0.921	0.94	1.491	1.593	1.037	1.396	15.629	1.039	9.334	1.232	3.872	2.254	1.195	1.224	0.968	1.053	0.962	0.944	5.803	0.977	0.99	2.215	0.897	1.207	0.868	0.991		124.33	4	32.1003	3
D3YTH5	Protein TSSC1 OS=Homo sapiens GN=TSSC1 PE=4 SV=1	314	34.831	5.63	Carboxy [E293; E297]	13				19		0.506	0.421	1.402	1.145	0.735	0.406		2.178		1.401	1.417	2.282		1.607	1.477	2.043		1.316									1.491	1.188	1.089	1.114	1.153		61.3482	2	9.50666	2
D6RAK8	Vitamin D-binding protein OS=Homo sapiens GN=GC PE=4 SV=1	493	55.041	5.63		31				13				0.787	0.861				1.263		1.446	1.518	1.134		1.1	1.215	1.164		1.743										0.774		0.898	0.96		1029.63	11	67.9309	3
D6REX3	Protein transport protein Sec31A OS=Homo sapiens GN=SEC31A PE=4 SV=1	1251	136.141	6.98		31				31		1.002	0.937	1.125	1.135	0.954	1.323	1.248	1.19	1.191	1.202	1.487	0.889	1.413	0.831	1.219	1.094	1.201	1.041	1.197	1.174	1.64	1.188	1.036	0.851	0.996	1.177	1.22	1.062	1.134	1.089	1.104		2413.51	20	395.86	9
D6RFG8	Deoxycytidine kinase OS=Homo sapiens GN=DCK PE=4 SV=1	317	36.741	5.43		4				31		0.839	0.862	0.988	0.911	0.795	0.869	0.944	0.886	0.869	1.009	1.036	0.878	0.966	0.638	0.822	0.622	0.938	0.75	0.93	0.956	0.933	0.992	0.934	0.867	0.982	0.932	1.105	0.93	1.018	0.884	0.968		41.02	1
D6RFN0	COP9 signalosome complex subunit 4 OS=Homo sapiens GN=COPS4 PE=4 SV=1	438	49.653	5.81		31				4																				1.006		1.188			0.764	0.87								538.722	9	50.677	2
D6RH22	Oligosaccharyltransferase complex subunit OSTC OS=Homo sapiens GN=OSTC PE=4 SV=2	171	19.158	9.19		19				31		1.264	1.213	0.925	0.874	1.261	1.105	1.144	1.113	0.921	1.08	1.185	0.958	1.114	1.144	1.185	0.988	1.064	1.03	0.989	1.107	1.083	1.172	1.02	0.959	1.106	0.94	1.383	0.969	0.967	0.928	1.07		661.725	1
D6RH31	Nephronectin (Fragment) OS=Homo sapiens GN=NPNT PE=4 SV=1	609	66.872	8.4		31				19				1.173	1.328			1.196	0.95	1.247	1.071	1.272	0.553	1.06				1.022			1.103		1.073	0.874			1.131	1.577	1.242	1.373	1.132	1.116		657.098	8	161.993	7
D6W592	Heterogeneous nuclear ribonucleoprotein L-like OS=Homo sapiens GN=HNRPLL PE=4 SV=1	542	60.061	7.85		0				31		1.393	0.929	0.917	0.911	1.494	1.096	0.758	0.923	0.818	1.279	1.02	0.897	1.022	0.977	0.916	0.951	0.801	1.559	1.086	1.076	0.911	0.994	1.006	0.932	0.816	1.065	1.09	0.992	1.145	1.005	1.033		105.85	2	5.14271	1
D9YZV8	Tropomyosin 1 (Alpha) isoform 7 OS=Homo sapiens GN=TPM1 PE=3 SV=1	284	32.797	4.75		31																																						2671.11	19	490.046	12
E2QRD5	Protein C15orf38-AP3S2 OS=Homo sapiens GN=C15orf38-AP3S2 PE=4 SV=1	394	43.854	5.3		27				31		0.816	0.629	0.611	0.586	0.729	0.623	0.691	0.534	0.863	0.533	0.557	1.494	0.857	1.383	0.817	0.837	0.778	1.143	0.715	0.788	0.865	0.876	0.866	1.261	0.697	0.959	0.685	0.598	0.798	0.619	0.873		138.983	3	7.71004	2
E5KLJ5	Dynamin-like 120 kDa protein, mitochondrial OS=Homo sapiens GN=OPA1 PE=3 SV=1	1015	117.67	7.77		31				27				0.878	0.981			1.235	0.825	1.109	0.863	0.883	0.814	1.097	1.078	1.179	1.65	1.045	1.266	0.969	1.083	0.784	1.04	0.89	0.536	0.958	0.991	1.266	0.894	1.138	0.893	0.892		1589.74	13	141.509	7
E5KNQ5	Mitochondrial thymidine kinase 2 OS=Homo sapiens GN=TK2 PE=4 SV=1	307	35.39	9.5		22				31		0.981	0.999	0.819	0.874	1.051	1.021	0.937	1.041	0.81	1.077	0.841	0.907	0.853	1.285	1.04	1.156	0.786	0.989	1.036	1.055	1.082	0.964	1.024	0.978	1.094	0.907	0.803	0.923	0.937	0.841	1.026		150.17	3	46.5073	3
E5RFJ3	DBIRD complex subunit KIAA1967 (Fragment) OS=Homo sapiens GN=KIAA1967 PE=4 SV=1	162	17.539	10.39		0				22		1.417	1.491			1.495	1.585	1.099	1.705	0.962	1.717	1.34	1.127	1.071				1.238		1.36	1.281	1.017	1.077	0.997	0.871	1.286	1.087	1.197		1.086				334.075	5	17.5274	2
E5RIM7	Copper transport protein ATOX1 OS=Homo sapiens GN=ATOX1 PE=4 SV=1	73	7.869	7.24		4																																						76.9233	2	2.5887	1
E5RJD8	Tubulin-specific chaperone A OS=Homo sapiens GN=TBCA PE=4 SV=1	119	14.297	5.12		31				4																				1.322		1.78			1.109	1.394								317.912	4	98.636	3
E5RJF2	Beta-enolase OS=Homo sapiens GN=ENO3 PE=4 SV=1	38	4.302	9.57	Acetyl [K28; K31]	25				31		1.071	1.056	1.033	0.977	0.973	1.049	1.066	0.782	1.02	0.851	0.823	1.142	1.141	0.994	1.185	1.082	0.911	1.04	2.026	1.042	1.221	0.998	0.908	0.891	1.012	1.008	1.229	0.941	1.093	1.029	0.983		44.28	2	38.7665	1
E5RJR5	S-phase kinase-associated protein 1 OS=Homo sapiens GN=SKP1 PE=4 SV=1	163	18.708	4.7		31				25		1.747	1.731	1.035	1.144	2.4	1.32	1.411	1.688	1.008	1.791	2.323	1.075	1.15				1.174		1.011	1.253	0.868	1.069	1.171	2.376	1.123	1.14		1.042		1.117	1.084		565.693	6
E7EMB3	Calmodulin OS=Homo sapiens GN=CALM2 PE=4 SV=1	196	21.675	4.56	Acetyl [K163]	31				31		0.637	0.829	1.008	1.119	0.523	0.582	0.861	0.844	0.897	0.94	0.93	0.944	0.905	0.797	1.014	0.873	0.63	0.798	0.98	1.033	1.09	1.093	1.059	0.814	1.135	0.943	1.433	1.114	1.044	1.111	0.974		1203.87	5	104.327	4
E7EMK3	Flotillin-2 OS=Homo sapiens GN=FLOT2 PE=4 SV=1	483	53.104	5.24		31				31		0.92	0.888	1.074	1.122	0.807	0.893	0.979	0.92	0.965	0.992	1.197	0.782	0.933	0.699	0.765	0.669	0.946	0.852	1	0.968	1.095	0.991	1.068	0.868	0.966	1.007	1.49	1.135	0.932	1.103	1.028		250.381	5	92.384	4
E7ENE0	Extracellular calcium-sensing receptor OS=Homo sapiens GN=CASR PE=3 SV=1	1088	121.695	5.9		16				31		1.268	1.274	1.136	1.368	1.32	1.361	1.266	0.737	1.104	1.014	1.08	0.813	1.137	0.849	1.055	0.822	1.465	1.027	0.824	1.164	0.715	1.075	1.004	0.504	0.72	1.106	1.455	1.388	1.07	1.461	1.215		74.82	3	26.7727	2
E7ENR4	Hexokinase-1 OS=Homo sapiens GN=HK1 PE=4 SV=1	952	106.245	7.06		31				16		0.699	0.939			0.647	0.752		1.113		1.059	0.978	0.868		1.02	1.233	0.526		0.785	0.576		0.92			0.757	0.693								3856.38	25	485.186	15
E7ENU4	Double-stranded RNA-specific adenosine deaminase OS=Homo sapiens GN=ADAR PE=4 SV=1	1269	140.739	8.56		24				31		0.696	0.809	0.799	0.927	0.643	0.605	0.82	0.673	0.939	0.694	1.055	0.77	0.856	0.793	1.055	0.776	0.82	1.104	0.604	0.813	0.754	0.87	0.809	0.727	0.681	0.84	0.74	0.826	0.841	0.893	1.005		230.752	5	31.8111	3
E7EP08	Thromboxane-A synthase OS=Homo sapiens GN=TBXAS1 PE=3 SV=1	580	65.735	8.16		4				24		0.48	0.68			0.38	0.502	0.796	0.963	0.844	1.243	1.583	0.847	0.878	1.067	1.57	1.099	0.67	1.482	0.821	0.856	0.804	0.899	0.988	0.772	0.953	0.861							0	1	2.97744	1
E7EP23	Elongator complex protein 2 OS=Homo sapiens GN=ELP2 PE=4 SV=1	891	99.924	6.42		16				4																				1.102		1.161			0.923	1.034								55.7733	3	26.5279	4
E7EP72	UPF0449 protein C19orf25 OS=Homo sapiens GN=C19orf25 PE=4 SV=1	158	17.045	6.01		8				16		1.404	1.189			1.279	1.335		1.274		1.328	1.411	1.015		1.332	1.254	1.162		1.098	0.953		0.858			0.822	0.954								68.4767	2	15.499	2
E7EP74	Golgin subfamily B member 1 OS=Homo sapiens GN=GOLGB1 PE=4 SV=1	3269	376.907	5		25				8									1.508		1.467	1.196	1.287							1.045		0.927			0.937	1.096								179.84	8	21.7131	5
E7EPA6	Laminin subunit beta-1 OS=Homo sapiens GN=LAMB1 PE=4 SV=1	850	95.079	5.44		20				25				0.406	0.303			0.97	0.905	0.868	1.046	0.999	1.083	0.887	0.857	1.021	0.785	0.977	0.944	0.898	0.879	0.964	0.856	0.935	0.96	0.968	0.908		0.341		0.352	1.31		597.722	11	264.424	7
E7EPA7	Transketolase OS=Homo sapiens GN=TKT PE=4 SV=1	631	68.77	7.52		31				20								0.857	1.164	0.855	1.487	1.643	1.215	0.96	1.219	1.425	1.05	0.823	1.163	1.056	0.819	0.885	0.884	0.757	0.825	0.918	0.807							5919.92	23	228.394	10
E7EPF7	P2X purinoceptor OS=Homo sapiens GN=P2RX4 PE=3 SV=2	404	45.276	7.83		4				31		0.796	0.831	0.978	0.963	0.785	0.789	0.923	0.692	0.879	0.81	0.962	0.65	0.863	0.813	0.92	0.769	0.853	0.663	0.995	0.98	0.849	0.871	0.991	0.731	1.062	0.997	0.899	0.983	0.865	0.921	1.046		27.19	1	5.99966	2
E7EPK6	40S ribosomal protein S24 OS=Homo sapiens GN=RPS24 PE=3 SV=1	289	32.41	10.15		31				4																				0.944		1.081			1.034	1.167								1088.79	4	12.337	1
E7EPT4	NADH dehydrogenase [ubiquinone] flavoprotein 2, mitochondrial OS=Homo sapiens GN=NDUFV2 PE=4 SV=1	252	27.889	8		31				31		1.126	1.18	0.894	0.96	1.081	1.078	0.978	1.075	1.077	1.198	1.538	0.87	1.057	0.846	1.411	0.88	0.829	0.803	0.808	0.776	0.845	0.843	0.89	0.799	0.822	0.774	0.738	0.865	0.854	0.959	0.826		3020.35	8	460.592	4
E7EPZ9	Tenascin-X OS=Homo sapiens GN=TNXB PE=4 SV=1	4244	458.1	5.17	Oxidation [P3616]	14				31		1.03	1.322	1.089	1.239	1.062	1.149	1.099	0.858	0.931	0.797	0.763	0.851	0.944	0.92	0.92	0.895	1.095	0.764	0.879	1.04	1.007	1.036	0.979	0.982	1.084	0.983	1.545	1.178	1.108	1.178	0.93		6068.71	47	1058.31	43
E7EQ34	Golgi SNAP receptor complex member 2 OS=Homo sapiens GN=GOSR2 PE=4 SV=2	232	26.848	7.72		13				14		0.768	0.726			0.734	0.662		1.013		1.333	1.198	1.024		1.259	1.256	0.783		0.878									0.563		0.941				53.0633	1	13.6118	1
E7EQ64	Alpha-trypsin chain 1 OS=Homo sapiens GN=PRSS1 PE=3 SV=1	261	28.105	7.25	Acetyl [K106]	31				13				0.952	0.954				0.917		1.046	0.987	0.823							1.123		1.14			1.038	1.142			0.982		0.907	0.973		13159	3	5.00608	2
E7EQC1	NADPH:adrenodoxin oxidoreductase, mitochondrial OS=Homo sapiens GN=FDXR PE=3 SV=1	522	57.334	9.2		31				31		0.452	0.64	0.551	0.609	0.46	0.419	0.497	0.329	0.566	0.44	0.383	0.795	0.609	0.476	0.52	0.461	0.449	1.484	0.615	0.511	0.498	0.498	0.752	0.453	0.462	0.468	0.617	0.466	0.779	0.578	1.138		251.85	7	59.1235	6
E7EQI5	Nesprin-1 OS=Homo sapiens GN=SYNE1 PE=4 SV=2	8797	1010.46	5.53		20				31		0.868	1.19	0.929	0.945	1.188	1.046	1.108	0.994	1.067	0.984	0.819	0.98	1.02	0.818	0.962	0.91	1.161	0.837	0.874	1.082	0.973	1.107	0.981	0.889	1.023	1.049	0.828	0.96	1.005	0.979	0.976		81.1218	3	40.7254	7
E7EQR8	Protein YIPF3 OS=Homo sapiens GN=YIPF3 PE=4 SV=1	356	38.864	5.6		5				20		0.345	0.408			0.245	0.282	1.234	1.072	1.249	1.142	1.326	1.15	1.22				1.143		0.894	1.167	1.029	1.174	0.968	0.925	0.994	1.376							0	1
E7EQY1	Protein FAM136A OS=Homo sapiens GN=FAM136A PE=4 SV=1	245	26.758	8.24		8				5				1.113	1.282																								1.123		1.14	0.813		71.68	1
E7ER01	Valine--tRNA ligase, mitochondrial OS=Homo sapiens GN=VARS2 PE=4 SV=1	1093	121.408	7.14		22				8		1.107	1.203			1.102	1.133													0.89		0.875			1.174	0.977								165.099	2	7.83743	2
E7ER45	Maltase-glucoamylase, intestinal OS=Homo sapiens GN=MGAM PE=4 SV=1	2754	311.912	5.41	Oxidation [P2683; P2683]	31				22								1.383	1.184	1.014	1.262	0.708	0.899	1.038	1.079	0.936	1.597	1.215	0.82	1.157	1.532	0.912	1.303	1.219	1.022	1.434	1.297	1.274		1.214				5891.68	33	998.874	22
E7ERH1	Tensin-1 (Fragment) OS=Homo sapiens GN=TNS1 PE=4 SV=1	780	85.605	7.42	Oxidation [P702; P705]; Carboxy [E711]	4				31		1.114	1.235	1.385	1.25	1.362	1.476	1.3	1.033	0.885	1.097	0.763	1.271	1.298	1.024	1.197	1.414	1.329	1.255	1.332	1.195	1.278	1.249	1.08	1.42	1.433	1.089	1.237	1.261	1.622	1.345	0.983		1537.73	15	324.762	9
E7ERK9	Translation initiation factor eIF-2B subunit delta OS=Homo sapiens GN=EIF2B4 PE=4 SV=1	544	59.677	9.42		27				4															0.937	1.163	0.681		1.074															227.442	2	49.1207	2
E7ERS3	Zinc finger CCCH domain-containing protein 18 OS=Homo sapiens GN=ZC3H18 PE=4 SV=1	977	108.875	8.44		10				27				0.996	1.07			1.042	1.045	0.876	1.229	1.351	1.438	0.964	1.159	1.374	1.528	0.986	1.759	1.095	1.071	0.943	0.99	0.836	0.965	0.898	0.97	0.896	0.99	0.929	0.917	1.034		113.64	1
E7ES43	Heat shock 70 kDa protein 4L OS=Homo sapiens GN=HSPA4L PE=3 SV=2	870	97.597	5.95	Oxidation [P416]	27				10															0.929	1.202	0.782		0.778	0.918		0.858			0.768	0.766		0.452		0.87				549.835	7	34.2233	5
E7ESA6	Focal adhesion kinase 1 OS=Homo sapiens GN=PTK2 PE=4 SV=1	1096	124.003	6.62		31				27		1.152	1.333	1.058	1.191	1.194	1.338	0.804	1.37	0.795	1.354	0.835	1.016	0.845				0.577		1.014	0.965	0.975	0.805	1.018	1.195	0.981	0.742	0.276	1.096	0.768	1.026	0.996		328.521	7	83.8017	4
E7ESM5	Myosin-binding protein C, slow-type OS=Homo sapiens GN=MYBPC1 PE=4 SV=2	1139	128.319	6.07		26				31		0.824	0.797	0.933	1.11	0.66	0.704	1.009	0.701	0.898	0.887	0.761	0.736	1.051	0.716	0.875	0.651	0.944	0.905	0.91	0.951	1.056	0.997	0.993	0.814	0.978	1.076	1.526	0.973	1.21	1.015	0.936		2507.98	20	150.84	6
E7ESZ7	NADH dehydrogenase [ubiquinone] 1 alpha subcomplex subunit 10, mitochondrial OS=Homo sapiens GN=NDUFA10 PE=4 SV=1	390	44.71	8.34		31				26		2.296	1.322			4.186	1.161	1.083	2.023	1.65	1.017	1.361	12.966	0.925	8.087	1.245	4.482	3.274	3.251	1.245	1.098	0.982	1.01	0.837	8.265	1.023	1.158	2.773		0.869				1287.88	8	123.184	5
E7ETB3	Aspartyl aminopeptidase OS=Homo sapiens GN=DNPEP PE=3 SV=1	493	54.496	7.74		31				31		0.756	1.033	0.981	1.072	0.753	0.811	1.014	1.161	0.933	0.956	0.914	0.803	0.857	1.122	1.014	0.945	1.014	0.821	0.849	0.961	1.051	1.036	0.88	0.878	0.965	0.886	0.989	1.044	1.024	1.133	0.923		903.115	7	134.811	6
E7ETH0	Complement factor I light chain OS=Homo sapiens GN=CFI PE=3 SV=1	591	66.581	7.59		27				31		1.578	1.399	1.041	1.046	1.452	1.564	1.026	0.975	1.002	1.145	1.165	0.896	1.08	1.001	1.265	1.024	1.074	1.025	1.002	1.077	1.01	1.006	0.983	1.149	1.002	1.057	1.27	1.078	1.144	1.002	0.836		323.69	7	12.3809	2
E7ETH5	Solute carrier family 13 member 2 OS=Homo sapiens GN=SLC13A2 PE=4 SV=2	641	69.479	6.92		24				27				0.977	1.031			1.227	0.919	0.928	1.198	1.331	0.741	1.045	0.61	0.875	0.957	1.158	0.587	1.001	1.054	1.037	1.164	0.85	0.892	0.982	1.054	1.289	1.08	1.126	1.046	1.002		153.48	1
E7ETM5	Vitamin K epoxide reductase complex subunit 1-like protein 1 OS=Homo sapiens GN=VKORC1L1 PE=4 SV=1	177	19.74	8.65		12				24		1.249	1.317			1.454	1.358	1.029	1.508	0.975	1.169	0.916	0.902	0.888	1.047	0.931	1.526	1.118	0.637	0.822	1.503	1.367	1.176	0.989	1.118	1.488	1.012							62.91	1
E7ETU7	39S ribosomal protein L3, mitochondrial OS=Homo sapiens GN=MRPL3 PE=3 SV=1	375	41.602	9.58		31				12								0.91		0.991				1.058				0.86		0.909	1.055	1.018	0.863	0.766	0.967	0.951	1.006							406.693	5	89.8704	2
E7EU23	Rab GDP dissociation inhibitor beta OS=Homo sapiens GN=GDI2 PE=4 SV=1	449	51.148	8.18	Oxidation [P326]	31				31		0.876	0.809	1.097	1.146	0.928	1.043	0.899	0.889	0.792	0.949	0.847	1.514	0.852	0.81	0.92	0.809	0.881	1.325	0.789	0.9	0.867	0.894	0.855	0.955	0.901	0.805	0.771	1.166	0.859	1.155	0.973		7209.06	21	359.674	8
E7EUJ1	Hepatic triacylglycerol lipase OS=Homo sapiens GN=LIPC PE=3 SV=1	499	55.581	8.65		12				31		1.082	1.091	1.055	1.07	1.038	1.129	1.04	0.988	1.075	1.06	1.137	0.876	1.081	0.837	0.992	1.02	0.914	0.841	0.961	1.02	1.04	1.081	0.949	0.967	1.101	1.025	1.146	1.061	1.069	1.022	0.965		33.38	2
E7EUN2	Arf-GAP with GTPase, ANK repeat and PH domain-containing protein 1 OS=Homo sapiens GN=AGAP1 PE=4 SV=1	1069	116.547	8.72		12				12								1.25	0.513	1.031	0.827	0.504	1.413	1.101				1.354			1.311		1.087	1.238			1.325							0	1	2.52958	1
E7EUT7	Lipase OS=Homo sapiens GN=LIPA PE=3 SV=2	401	45.434	7.11		8				12		0.658	0.687			0.489	0.518	0.965		1.029				1.036				1			1.009		1.007	0.809			1.256							125.23	2
E7EV01	Calpain-5 OS=Homo sapiens GN=CAPN5 PE=4 SV=2	680	77.421	7.94		19				8									1.205		1.533	2.145	1.008							1.115		1.002			0.908	0.945								134.001	3	33.8417	2
E7EVA0	Microtubule-associated protein OS=Homo sapiens GN=MAP4 PE=4 SV=1	2297	245.292	6.23	Oxidation [P1870]; Acetyl [K1871]	31				19				0.878	0.824				1.164		1.135	0.807	1.016		1.042	1.051	1.024		1.192	0.912		0.905			0.715	0.921		0.629	0.942	0.879	0.86	1.02		1819.97	16	137.311	3
E7EVF4	Cytoplasmic FMR1-interacting protein 2 OS=Homo sapiens GN=CYFIP2 PE=4 SV=1	1253	145.579	7.11		26				31		0.889	0.872	0.874	0.86	0.803	0.82	0.993	0.566	0.911	0.735	0.763	0.84	1.043	0.781	1.036	0.693	0.953	1.011	0.888	1.042	0.929	1.039	1.032	0.87	0.942	1.022	0.726	0.922	0.816	0.893	1.106		1965.85	15	316.21	10
E7EVH7	Kinesin light chain 1 OS=Homo sapiens GN=KLC1 PE=4 SV=1	732	83.642	7.31		27				26		1.216	1.264			1.202	1.256	1.134	0.975	0.969	0.918	1.185	0.846	0.964	1.152	0.976	1.264	1.074	1.721	0.795	1.085	1.116	1.13	1.011	1.276	0.889	0.989	0.775		0.939				294.987	8	32.5568	4
E7EVL8	Cytochrome P450 4A11 OS=Homo sapiens GN=CYP4A11 PE=3 SV=2	520	59.367	8.76	Oxidation [P427; P429]	31				27				1.017	0.991			0.93	0.71	0.812	0.853	1.111	0.856	0.97	0.577	0.792	0.611	0.945	0.783	0.925	0.872	1.061	0.858	0.794	0.918	0.94	0.906	1.383	1.193	1.029	1.039	1.15		2125.25	13	574.633	10
E7EW20	Unconventional myosin-VI OS=Homo sapiens GN=MYO6 PE=4 SV=1	1286	148.742	8.56	Oxidation [P1152]	31				31		1.553	1.219	1.253	1.369	1.538	1.186	1.417	1.045	1.062	1.229	0.84	0.939	1.208	0.725	0.919	1.148	1.137	1.022	1.571	1.815	1.07	1.281	1.073	1.203	1.63	1.251	1.372	1.526	1.71	1.31	0.992		3190.9	29	224.575	15
E7EW49	CLIP-associating protein 2 OS=Homo sapiens GN=CLASP2 PE=4 SV=1	1514	165.596	8.25		31				31		1.065	1.124	1.019	1.051	1.067	1.221	0.975	1.14	0.846	1.325	0.87	0.956	0.908	0.804	0.942	0.938	0.795	0.817	1.043	1.017	1.115	0.998	0.943	0.951	1.187	0.922	1.253	1.026	1.084	1.004	0.912		744.461	4	60.4062	6
E7EWR4	Cleavage stimulation factor subunit 2 OS=Homo sapiens GN=CSTF2 PE=4 SV=1	597	62.903	6.87		19				31		1.641	1.281	1.033	1.261	1.518	1.455	1.105	0.879	0.963	0.974	0.969	0.786	0.987	1.465	1.068	1.557	1.079	1.135	0.927	1.035	0.879	1.015	0.897	0.772	1.047	1.044	0.911	1.137	0.984	1.139	0.897		79.8633	2	19.46	4
E7EWW0	UPF0505 protein C16orf62 OS=Homo sapiens GN=C16orf62 PE=4 SV=2	1052	118.537	7.84		25				19				1.205	1.332			0.987	0.832	0.935	1.082	1.093	0.914	1.014				1.174			0.98		0.975	0.918			1.014	0.655	1.221	0.77	1.182	0.951		447.139	8	18.9667	2
E7EWW9	Glutathione S-transferase Mu 1 OS=Homo sapiens GN=GSTM1 PE=3 SV=1	237	27.599	6.7		16				25		1.191	1.195	1.688	2.15	1.155	1.38	1.434	1.072	1.101	1.201	1.208	0.982	1.175				1.174		1.236	1.346	1.273	1.179	1.042	1.026	1.214	1.34		1.512		1.532	1.094		547.483	6	119.829	2
E7EX17	Uncharacterized protein OS=Homo sapiens GN=EIF4B PE=4 SV=1	616	69.657	5.67		31				16								1.585	0.658	0.883	0.723	2.441	1.049	0.923				1.281		1.75	1.263	1.059	0.939	0.847	1.81	0.885	1.227							226.28	4	145.9	4
E7EX18	Protein Mpv17 OS=Homo sapiens GN=MPV17 PE=4 SV=1	191	21.383	9.23		25				31		0.453	0.522	0.726	0.573	0.417	0.404	0.624	0.619	0.616	0.695	0.803	0.766	0.69	0.671	0.916	0.654	0.554	1.07	0.935	0.763	0.873	0.793	0.966	0.676	0.846	0.681	0.619	0.616	1.084	0.643	1.175		592.387	2
E7EX59	Propionyl-CoA carboxylase beta chain, mitochondrial OS=Homo sapiens GN=PCCB PE=4 SV=1	570	61.615	7.99	Oxidation [P185; P390; P456]	31				25				1.153	0.966			0.817	0.994	0.824	0.758	0.621	0.677	0.821	0.747	0.702	0.663	0.649	0.624	0.855	1.081	0.965	1.024	1.075	0.801	1.147	0.882		1.033		0.929	0.952		9522.07	23	829.57	13
E7EX88	Aggrecan core protein OS=Homo sapiens GN=ACAN PE=4 SV=2	2530	261.169	4.13		16				31		1.023	1.396	1.104	1.182	1.136	1.178	1.17	1.207	0.968	1.02	0.591	0.783	0.962	0.827	0.91	1.094	1.075	0.621	1.057	1.182	1.058	1.056	1.112	1.119	1.128	1.012	1.216	1.181	1.162	1.105	0.982		36.89	1	19.2168	4
E9PAK4	Sodium/glucose cotransporter 4 OS=Homo sapiens GN=SLC5A9 PE=3 SV=1	706	76.781	8.1		29				16		0.789	0.662			0.755	0.827		0.697		0.733	0.631	0.714		0.699	0.715	0.625		1.277	0.855		0.888			0.675	0.84								347.342	3	27.7663	2
E9PAM4	Phosphatidylinositol 4-kinase type 2-alpha OS=Homo sapiens GN=PI4K2A PE=4 SV=1	449	51.186	8.78		21				29		1.012	0.936	0.729	1.007	0.952	0.927	0.856	0.846	0.79	1.133	0.715	0.339	1.08	0.694	0.836	0.535	0.927	0.613	1.582	1.022	1.198	1.096	0.637	1.604	0.964	0.894		1.246		0.916	0.969		754.274	5	30.6976	2
E9PAU2	Ribonucleoprotein PTB-binding 1 OS=Homo sapiens GN=RAVER1 PE=4 SV=1	756	79.529	8.92	Oxidation [P515; P516]	22				21				0.939	1.105			1.203	0.877	1.179	1.006	1.249	0.8	1.193	0.881	1.327	0.9	1.097	0.939		1.21		1.15	1.004			1.2		1.035		0.922	0.96		135.13	2	7.23143	3
E9PAV3	Nascent polypeptide-associated complex subunit alpha OS=Homo sapiens GN=NACA PE=4 SV=1	2078	205.295	9.58		31				22								1.07	0.745	1.289	1.009	1.196	0.883	1.562	0.952	1.304	0.838	1.446	1.186	0.852	0.894	0.857	1.048	1.183	0.643	0.674	0.92	0.387		0.775				641.756	3	7.63809	2
E9PAV8	Pseudouridine-5'-monophosphatase OS=Homo sapiens GN=HDHD1 PE=4 SV=1	251	27.555	5.47		14				31		1.313	1.313	1.156	1.216	1.339	1.282	1.079	2.064	0.925	2.243	3.044	1.589	0.942	1.426	1.919	1.697	0.817	1.182	1.233	0.944	1.299	0.972	0.822	1.315	1.267	1.096	1.187	1.238	0.913	1.17	0.977		208.042	1	38.2823	1
E9PB02	Ribonuclease P protein subunit p30 OS=Homo sapiens GN=RPP30 PE=4 SV=1	322	35.542	9.61		4				14		2.409	1.452			1.957	1.953		2.246		1.876	1.248	1.302							1.142		1.193			1.142	1.002		1.732		1.119				37.42	1
E9PB61	THO complex subunit 4 OS=Homo sapiens GN=ALYREF PE=4 SV=1	264	27.541	11.05		26				4																				1.079		1.181			0.871	1.062								270.515	2	15.8801	2
E9PBJ5	Succinate dehydrogenase [ubiquinone] flavoprotein subunit, mitochondrial OS=Homo sapiens GN=SDHA PE=4 SV=1	616	67.257	8.12	Oxidation [P111]; Carboxy [E106; E116; D117]	0				26		1.561	1.209			1.689	1.329	0.909	0.932	1.009	1.037	1.489	1.027	0.956	0.433	1.039	0.58	1.051	0.925	0.838	0.891	0.864	0.961	0.923	0.829	0.948	0.863	0.464		0.837				7350.48	25	827.198	14
E9PBP6	Microsomal triglyceride transfer protein large subunit OS=Homo sapiens GN=MTTP PE=4 SV=1	921	102.577	8.21		27																																						755.109	6	110.29	6
E9PBS3	Protein FAM65A OS=Homo sapiens GN=FAM65A PE=4 SV=1	1239	134.114	6.43		8				27				1.151	1.293			1.275	1.638	1.029	1.369	0.796	1.285	1.082	0.926	1.004	1.706	1.129	0.643	1.406	1.311	1.346	1.105	1.037	1.216	1.804	1.097	1.904	1.382	1.075	1.159	0.934		27.08	1	5.52184	1
E9PBV3	Suprabasin OS=Homo sapiens GN=SBSN PE=4 SV=1	590	60.505	7.01		31				8									1.162		1.407	1.27	1.128		1.178	1.582	1.478		1.31															652.685	4	102.505	2
E9PCL5	Breast cancer anti-estrogen resistance protein 1 OS=Homo sapiens GN=BCAR1 PE=4 SV=1	916	97.817	5.63	Carboxy [D296]	8				31		0.383	0.469	0.418	0.309	0.29	0.329	0.431	0.516	1.549	0.728	0.706	1.131	0.842	1.551	1.897	0.716	0.545	1.694	0.848	0.631	0.541	0.665	0.922	0.537	0.569	0.636	0.474	0.326	0.683	0.418	1.368		53.57	1	11.3853	2
E9PCN2	Guanylate cyclase soluble subunit beta-1 OS=Homo sapiens GN=GUCY1B3 PE=3 SV=1	641	73.025	5.5		21				8															1.35	1.912	0.818		1.839	1.024		0.981			0.852	0.997								35.34	2	16.1336	2
E9PCP3	Ensconsin OS=Homo sapiens GN=MAP7 PE=4 SV=1	771	86.9	9.77		31				21				0.944	1.092			1.108	0.971	0.981	1.662	1.717	1.078	0.972				1.355		0.916	1.061	1.16	1.168	0.952	0.839	1.047	1.056		1.038		1.011	0.968		152.526	5	146.519	6
E9PCQ1	Nephronectin OS=Homo sapiens GN=NPNT PE=4 SV=1	595	65.171	8.16		12				31		1.093	1.151	0.996	1.107	1.129	1.241	1.138	0.996	0.898	1.064	0.815	0.792	0.881	0.816	0.943	0.985	1.053	0.905	1.063	1.105	1.023	0.983	0.994	0.996	1.072	0.929	1.245	1.112	1.115	1.135	0.953		587.105	8	151.902	7
E9PCR8	Protein LAP2 OS=Homo sapiens GN=ERBB2IP PE=4 SV=1	1419	158.926	5.63		25				12								0.451		0.589				0.721				0.638		1.144	0.516	0.925	0.536	0.706	0.854	0.83	0.67							51.71	2	17.3236	2
E9PCV6	Collagen alpha-3(VI) chain OS=Homo sapiens GN=COL6A3 PE=4 SV=1	2977	321.802	6.89	Oxidation [P618; P790; P904; P906; P1022; P1024; P1046; P1080; P1533; P1544; P1833; P1851; P1864; P1870; P1957; P2035; P2038; P2039; P2060; P2116; P2119; P2121; P2149; P2240; P2319]; Acetyl [K888; K2283]	14				25				0.894	0.978			1.005	1.103	0.919	1.516	1.723	1.041	1.115	0.686	0.727	0.437	0.914	0.932	0.665	1.128	0.491	0.896	0.984	0.476	0.513	1.18		0.992		0.982	1.123		60179	128	7942.7	89
E9PD98	Intersectin-1 OS=Homo sapiens GN=ITSN1 PE=4 SV=2	1721	195.259	7.75		29				14								0.888		1.203				1.183	1.005	1.888	0.947	0.717	2.052		1.556		1.711	1.983			1.661	0.638		0.824				253.269	5	13.0873	3
E9PDC5	Receptor-type tyrosine-protein phosphatase S OS=Homo sapiens GN=PTPRS PE=4 SV=2	1949	217.097	6.6		16				29		1.223	1.158	1.011	1.118	1.009	1.125	1.128	0.927	0.978	1.089	0.919	0.854	1.13	0.892	0.972	0.953	0.999	1.039	0.967	1.103	1.136	1.173	0.961	0.986	1.012	1.059		1.05		1.082	0.954		132.845	6	65.5571	6
E9PDN6	Contactin-associated protein-like 4 OS=Homo sapiens GN=CNTNAP4 PE=4 SV=1	1311	145.526	6.6	Oxidation [P955; P959]; Carboxy [E956]	12				16								1.196	1.141	0.93	1.443	1.145	1.354	1.058	2.297	1.468	1.413	1.091	1.276		1.097		1.074	0.986			1.101							192.105	2	2.35225	1
E9PDR7	Cellular nucleic acid-binding protein OS=Homo sapiens GN=CNBP PE=4 SV=1	179	19.678	7.58		29				12		0.278	0.335			0.241	0.29		0.535		0.708	0.566	0.646							1.2		0.424			0.46	0.676								233.672	3	45.7367	2
E9PDW4	Solute carrier family 12 member 1 OS=Homo sapiens GN=SLC12A1 PE=4 SV=1	1099	121.31	7.37		31				29		1.119	1.101	0.31	0.237	1.079	0.918	0.957	0.858	0.884	0.936	1.511	0.825	0.876	0.129	0.185	0.095	0.9	0.65	0.768	0.857	0.842	0.873	0.797	0.958	0.991	0.9		0.23		0.239	1.661		2983.2	16	548.932	10
E9PDX1	Neurabin-1 OS=Homo sapiens GN=PPP1R9A PE=4 SV=1	1374	153.956	5.59		2				31		0.727	1.087	0.888	0.945	0.721	0.81	0.878	0.743	0.818	0.793	0.708	0.558	0.892	1.068	1.187	0.657	0.897	0.865	0.632	0.751	1.038	1.266	0.84	0.927	0.82	0.74	0.775	0.965	1.087	1.087	0.932		49.03	1
E9PEA4	Uromodulin OS=Homo sapiens GN=UMOD PE=4 SV=1	673	73.522	5.26	Oxidation [P474]	31				2																												1.16		0.921				4105.03	16	938.581	13
E9PEG8	Ubiquitin carboxyl-terminal hydrolase OS=Homo sapiens GN=USP19 PE=3 SV=1	1419	155.937	6.38		4				31		0.775	1.14	0.829	1.484	0.595	0.685	0.716	1.047	0.902	0.673	1.037	0.576	0.821	0.793	0.967	0.615	0.937	0.89	0.874	0.667	0.861	1.326	1.154	0.812	1.234	0.664	1.042	0.885	0.976	1.07	0.834		21.44	1	3.14756	1
E9PEJ6	Probable phospholipid-transporting ATPase IH OS=Homo sapiens GN=ATP11A PE=4 SV=1	1191	135.76	6.77		12				4																				1.032		1.182			1.201	1.146								67.8	3	11.6333	3
E9PEN8	Exportin-7 OS=Homo sapiens GN=XPO7 PE=4 SV=1	1096	124.759	6.27	Oxidation [P802]	29				12									0.656		0.782	0.67	0.683		0.986	1.042	1.047		1.428	1.007		1.132			1.034	1.218								701.611	14	126.949	8
E9PEQ4	Dynamin-2 OS=Homo sapiens GN=DNM2 PE=3 SV=1	870	97.905	7.46		31				29		1.332	1.232	0.96	1.017	1.261	1.281	1.067	1.295	0.978	1.377	1.231	0.993	1.029	1.085	1.28	1.035	1.006	1.144	1.05	0.984	1.05	0.988	0.853	1.02	1.074	1.032		0.982		0.996	0.979		2888.68	16	543.736	14
E9PF41	Actin-related protein 2 OS=Homo sapiens GN=ACTR2 PE=3 SV=1	399	45.348	7.2		31				31		0.918	0.922	1.017	1.057	0.828	0.919	1.062	0.74	0.937	0.837	0.961	0.703	0.966	0.885	1.129	0.913	0.914	0.997	0.868	1.002	0.922	1.05	0.916	0.88	0.938	0.954	0.988	1.045	1.067	0.994	0.988		1908.74	12	227.032	7
E9PF49	NADH dehydrogenase [ubiquinone] 1 beta subcomplex subunit 9 OS=Homo sapiens GN=NDUFB9 PE=4 SV=1	221	26.568	8.87		31				31		1.048	0.926	1.045	1.074	0.968	0.979	1.062	0.795	1.201	0.944	1.457	0.793	1.069	0.713	0.962	0.872	0.919	0.883	0.991	0.998	1.071	1.018	0.879	0.877	1.008	1.037	1.079	1.007	1.05	1.087	1.235		504.961	5	99.5507	3
E9PF82	Calcium/calmodulin-dependent protein kinase type II subunit delta OS=Homo sapiens GN=CAMK2D PE=4 SV=1	533	59.966	7.27		31				31		0.747	1.267	0.936	0.922	0.821	0.861	0.845	0.605	0.909	0.417	0.428	0.445	0.972	0.874	1.019	0.815	1.038	0.868	0.654	0.834	0.719	0.855	0.867	0.848	0.863	0.806	0.901	0.984	1.153	1.029	1.136		690.118	10	55.7925	5
E9PF86	Phosphoacetylglucosamine mutase OS=Homo sapiens GN=PGM3 PE=3 SV=1	570	62.902	6		19				31		1.062	1.074	1.114	1.172	1.348	1.232	1.026	1.094	0.99	1.17	1.157	1.925	1.013	1.185	1.227	1.293	0.827	1.453	1.051	1.074	1.191	0.997	1.09	1.069	1.106	1.075	1.709	1.045	1.255	1.13	0.948		231.908	2	36.5605	1
E9PFA8	Endoplasmic reticulum-Golgi intermediate compartment protein 3 OS=Homo sapiens GN=ERGIC3 PE=4 SV=1	398	44.799	6.37		24				19		0.833	0.835	0.837	0.921	0.618	0.719		1.005		0.973	0.808	0.796							1.026		1.017			0.886	1.088		0.572	1.031	0.893	0.944	1.045		107.769	2	3.08793	1
E9PFM1	Eukaryotic translation initiation factor 4 gamma 1 OS=Homo sapiens GN=EIF4G1 PE=4 SV=1	1606	176.128	5.34	Oxidation [P671; P675]	31				24		0.995	0.921			0.895	1.061	0.924	0.849	0.93	0.951	1.234	0.781	0.991	0.74	1.325	0.93	0.832	0.742	0.839	0.851	0.775	0.991	1.014	0.608	0.849	0.879							858.918	15	148.927	9
E9PFP3	Lymphocyte-specific protein 1 OS=Homo sapiens GN=LSP1 PE=4 SV=1	467	50.358	5.62		4				31		1.09	1.141	0.993	1.112	1.111	1.075	1.08	0.745	0.967	0.861	0.907	0.927	1.076	0.858	0.98	0.992	1.118	0.944	1.006	1.052	0.972	1.049	0.975	0.985	1.023	1.072	1.38	1.109	1.12	1.033	0.988		79.74	2
E9PFW3	AP-2 complex subunit mu OS=Homo sapiens GN=AP2M1 PE=4 SV=1	460	52.27	9.5		31				4									0.737		1.024	1.85	1.101																					1210.97	13	139.532	9
E9PFZ5	Inactive tyrosine-protein kinase 7 OS=Homo sapiens GN=PTK7 PE=4 SV=1	1078	119.122	6.96		23				31		0.825	0.857	0.978	1.01	0.76	0.792	1.044	1.197	0.959	1.163	1.179	0.839	0.97	1.116	1.138	1.148	0.88	0.965	0.943	0.968	1.11	1.011	0.928	0.979	1.031	0.938	0.89	0.939	0.973	0.933	1.096		121.132	3	23.819	4
E9PG82	Sorcin OS=Homo sapiens GN=SRI PE=4 SV=1	72	7.246	5.01		25				23				1.071	1.335			0.943	0.725	0.911	0.927	1.451	0.608	1.089				1.034		0.822	0.953	1.024	1.024	0.869	0.823	0.828	1.061	1.063	1.15	1.003	1.185	1.02		434.757	1
E9PGC5	Receptor-type tyrosine-protein phosphatase kappa OS=Homo sapiens GN=PTPRK PE=4 SV=1	1472	165.922	5.91		16				25				0.982	1.044			0.949	1.33	0.965	1.578	2.033	0.863	1.385	1.207	1.585	1.044	0.987	0.948	0.953	1.019	0.994	1.065	0.673	0.913	1.026	1.2		1.125		1.15	1.119		229.593	3	31.4611	5
E9PGN7	Plasma protease C1 inhibitor OS=Homo sapiens GN=SERPING1 PE=3 SV=1	543	59.455	6.76		31				16								1.182	1.027	0.862	1.123	0.755	0.834	0.925				1.034		1.007	1.036	0.957	1.071	0.971	0.938	0.985	1.064							1088.57	8	204.055	4
E9PGU3	Insulin-like growth factor-binding protein complex acid labile subunit OS=Homo sapiens GN=IGFALS PE=4 SV=1	643	70.192	6.93		17				31		0.906	0.918	0.871	0.977	0.861	1.084	1.02	0.961	0.838	1.147	1.36	0.639	0.951	0.462	0.69	0.715	0.967	0.735	0.951	0.91	1.095	1.097	0.823	0.623	0.884	0.992	0.863	0.854	0.779	0.958	0.908		26.29	1	21.1389	2
E9PHG5	Cytochrome P450 20A1 OS=Homo sapiens GN=CYP20A1 PE=4 SV=1	470	53.414	6.21		27				17				1.084	1.406			1.318		1.073				1.374				1.233		0.906	1.082	0.946	1.194	1.02	0.686	0.752	1.35		1.217		1.431	1.025		241.206	5	30.7559	1
E9PHH6	Extracellular matrix protein FRAS1 OS=Homo sapiens GN=FRAS1 PE=4 SV=1	4012	443.35	5.59		31				27		0.847	0.877	0.871	0.886	0.725	0.894	1.325	1.227	1.284	1.719	1.398	0.955	1.205				1.187		1.017	1.369	1.02	1.336	1.106	0.854	1.036	1.327	0.684	0.935	1.002	0.897	0.895		1422.14	15	154.832	8
E9PHK9	Treacle protein OS=Homo sapiens GN=TCOF1 PE=4 SV=1	1525	155.964	8.97		13				31		0.935	0.913	0.835	0.858	0.909	0.897	0.98	0.622	0.805	1.084	0.948	0.894	1.122	0.84	1.107	0.886	1.142	2.065	1.021	0.985	0.838	1.054	0.979	0.694	0.931	0.983	0.858	0.856	0.851	0.945	0.98		31.25	1
E9PHQ3	Pleckstrin homology domain-containing family A member 5 OS=Homo sapiens GN=PLEKHA5 PE=2 SV=2	1282	146.805	7.65		31				13				1.066	1.379			1.174		1.107				1.02				0.967			1.126		1.106	1.049			1.173		1.298		1.204	1.111		336.539	7	95.6434	8
E9PHX7	Arf-GAP domain and FG repeat-containing protein 1 OS=Homo sapiens GN=AGFG1 PE=4 SV=1	584	60.729	8.56		13				31		1.085	1.227	0.902	0.881	1.057	1.208	1.016	0.863	1.159	0.972	1.165	0.901	1.073	1.613	1.499	1.358	0.919	1.317	1.077	1.044	1.064	1.072	0.938	1.093	0.949	1.065	1.232	0.878	1.081	0.917	1.022		127.13	1	2.93934	1
E9PI41	Exosome complex component RRP41 (Fragment) OS=Homo sapiens GN=EXOSC4 PE=4 SV=1	262	28.395	6.44		0				13				1.326	1.738				0.933		1.018	1.022	1.027		0.625	1.24	0.728		0.925										1.525		1.27	1.107				2.71405	1
E9PI62	Mitochondrial GTPase 1 OS=Homo sapiens GN=MTG1 PE=3 SV=1	339	37.163	9		16																																								11.6096	2
E9PI68	Signal peptidase complex subunit 2 OS=Homo sapiens GN=SPCS2 PE=4 SV=1	257	28.485	8.79		17				16								1	1.183	0.885	1.193	1.014	0.927	0.895	1.7	1.76	1.463	0.925	1.145		0.888		0.961	0.913			0.795							41.1926	2	18.085	3
E9PIE3	Protein kinase C delta-binding protein OS=Homo sapiens GN=PRKCDBP PE=4 SV=1	293	31.069	6.81		31				17				0.851	1.037				0.948		1.13	1.304	0.989		0.869	1.396	0.93		0.922	1.003		0.911			0.737	1.145			1.001		0.957	1.173		536.128	7	92.8433	5
E9PIE4	Mitochondrial carrier homolog 2 (Fragment) OS=Homo sapiens GN=MTCH2 PE=3 SV=1	263	28.644	7.61		4				31		0.865	0.736	0.776	0.541	0.813	0.949	0.719	0.644	0.926	0.708	0.701	0.697	0.88	1.026	1.116	0.633	0.818	0.86	0.763	0.738	0.792	0.888	0.966	0.652	0.696	1.077	0.727	0.672	1.007	0.739	0.978		3421.66	8	509.192	6
E9PK25	Cofilin-1 OS=Homo sapiens GN=CFL1 PE=4 SV=1	204	22.714	8.34		31				4																				1.024		1.233			1.315	1.169								4038.19	9
E9PKC0	Pleckstrin homology domain-containing family A member 7 OS=Homo sapiens GN=PLEKHA7 PE=4 SV=1	1271	144.335	8.87		31				31		1.274	0.945	1.038	1.064	1.152	1.331	0.988	1.15	1.062	1.136	2.147	0.841	1.1	0.978	1.251	1.138	0.838	1.045	1.197	1.022	1.594	1.103	1.136	1.159	1.094	1.133	1.233	1.299	1.178	1.279	1.029		361.116	5	118.722	9
E9PKS3	Sphingomyelin phosphodiesterase OS=Homo sapiens GN=SMPD1 PE=4 SV=1	630	69.763	7.18		20				31		0.997	1.189	0.94	1.035	1.121	1.221	1.046	0.863	0.893	1.044	0.793	0.848	0.991	0.785	0.851	1.062	1.251	0.814	1.09	0.987	1.017	0.927	0.93	1.473	1.066	1.069	0.755	0.961	0.922	0.981	1.011		70.2683	3	8.42948	4
E9PLN8	Uncharacterized protein (Fragment) OS=Homo sapiens PE=4 SV=1	166	17.934	8.62		15				20		0.231	0.329			0.16	0.211	1.295	0.252	1.099	0.43	0.457	0.501	1.106				1.157		0.884	1.126	0.98	1.093	0.911	0.735	0.898	1.207							184.419	1	31.3174	1
E9PMV2	HLA class II histocompatibility antigen, DQ alpha 1 chain (Fragment) OS=Homo sapiens GN=HLA-DQA1 PE=3 SV=1	214	23.659	4.98		29				15		0.94	0.946	0.989	0.965	1.145	1.064													1.399		1.344			1.197	1.167		1.035	1.054	1.043	1.036	1.276		943.38	3	11.4857	1
E9PN11	Rho-related GTP-binding protein RhoC (Fragment) OS=Homo sapiens GN=RHOC PE=3 SV=1	229	25.469	5.55	Oxidation [P145; P148]	31				29		1.384	1.202	0.901	1.207	1.086	1.106	1.006	0.928	1.956	1.6	2.747	0.761	1.306	0.911	2.934	0.99	1.074	1.047	1.341	1.05	1.514	1.185	1.124	1.095	1.107	1.467		0.84		0.988	1.073		2797.72	7	43.9814	4
E9PN70	Trafficking protein particle complex subunit 4 OS=Homo sapiens GN=TRAPPC4 PE=4 SV=1	257	28.799	8.51		31				31		1.058	0.99	1.055	1.15	1.039	1.058	1.104	0.965	1.022	1.132	1.225	0.792	1.048	0.808	1.066	1.102	1.083	1.068	1.143	1.116	1.255	1.128	1.019	1.118	1.139	1.123	1.58	1.103	1.069	1.098	0.94		323.913	6	56.018	3
E9PN81	Ribonuclease H2 subunit C OS=Homo sapiens GN=RNASEH2C PE=4 SV=1	247	26.286	6.37		4				31		1.319	1.414	1.067	1.125	1.272	1.546	1.215	1.081	0.984	1.252	1.302	1.117	1.049	1.21	1.498	1.437	0.918	1.555	1.023	1.047	1.002	1.04	0.87	0.925	1.125	1.033	0.712	0.995	0.834	1.015	1.075		39.93	1	3.42358	1
E9PNI7	Poly [ADP-ribose] polymerase 10 OS=Homo sapiens GN=PARP10 PE=4 SV=1	1037	111.323	5.02		12				4															1.462	1.641	0.898		1.243																	11.092	3
E9PNQ8	Thy-1 membrane glycoprotein (Fragment) OS=Homo sapiens GN=THY1 PE=4 SV=1	165	18.153	9.16		31				12		1.328	1.362			1.263	1.289		1.781		1.672	1.493	1.31							1.73		1.015			0.902	1.116								1655.62	3	257.493	2
E9PQ57	mRNA export factor OS=Homo sapiens GN=RAE1 PE=4 SV=1	437	47.801	8.07		25				31		1.434	1.596	1.467	1.407	1.315	1.549	1.497	1.674	1.31	1.224	1.321	1.729	1.095	2.193	2.041	2.196	1.419	1.382	1.072	0.857	1.476	1.36	0.989	1.197	1.161	1.495	1.714	1.286	1.01	1.308	1.118		277.903	4	41.2668	1
E9PR17	CD59 glycoprotein OS=Homo sapiens GN=CD59 PE=4 SV=1	130	14.519	7.77		31				25		1.034	1.013	0.986	0.885	1.097	0.962	0.997	0.962	0.902	1.143	1.272	1.395	0.985				1.062		0.914	1.03	0.901	0.947	0.923	0.864	0.901	0.918		0.92		1.058	0.956		865.713	4	71.0501	1
E9PR30	40S ribosomal protein S30 OS=Homo sapiens GN=FAU PE=4 SV=1	98	10.898	11.56		31				31		0.634	0.665	0.823	0.784	0.563	0.639	0.741	0.387	0.967	0.443	0.49	0.625	0.898	0.641	0.753	0.424	0.812	0.751	0.861	0.771	0.938	0.943	0.943	0.857	0.81	0.905	0.439	0.775	0.637	0.915	0.925		573.669	2
E9PR47	UPF0366 protein C11orf67 OS=Homo sapiens GN=C11orf67 PE=4 SV=1	168	17.926	8.05		24				31		1.133	1.083	0.986	1.019	1.038	1.1	1.181	0.872	1.151	1.157	1.54	0.895	1.023	0.975	1.213	0.999	1.059	0.851	1.034	0.985	1.06	1.012	0.943	1.022	1.065	1.176	1.395	1.039	1.056	1.024	1.001		349.835	2	52.2442	2
E9PRG8	Uncharacterized protein C11orf48 OS=Homo sapiens GN=C11orf48 PE=4 SV=1	122	13.79	11.69		8				24		0.964	0.925			0.819	0.728	1.068	0.586	0.921	0.45	0.761	1.121	1.168	1.349	1.169	0.678	0.778	1.304	0.926	0.957	1.028	1.106	0.952	0.982	0.974	0.913							59.3491	2	24.5898	2
E9PRY8	Elongation factor 1-delta OS=Homo sapiens GN=EEF1D PE=3 SV=1	697	76.523	7.05		31				8									0.912		1.138	1.132	0.94		0.939	1.154	1.141		0.988															1603.11	9	83.7073	2
E9PSI1	Transmembrane 9 superfamily member 1 OS=Homo sapiens GN=TM9SF1 PE=4 SV=1	815	92.328	6.23		4				31		1.053	0.892	1.028	1.092	1.021	0.999	0.972	0.619	0.849	0.785	0.807	0.718	0.911	0.834	0.912	1.028	0.841	0.935	0.943	0.96	0.881	0.967	0.921	0.826	0.922	0.93	1.09	1.097	1.083	1.034	1.003		53.0875	2	13.4767	1
F2Z2F2	Retinol-binding protein 1 OS=Homo sapiens GN=RBP1 PE=3 SV=1	157	17.512	6.19		17				4															0.72	1.162	0.889		0.954															162.39	4	45.4194	2
F2Z2X4	Exportin-4 OS=Homo sapiens GN=XPO4 PE=4 SV=1	1151	130.07	5.06	Acetyl [K242]	2				17				1.026	1.337			1.221		1.462				1.473	1.534	1.733	1.305	0.952	1.385		1.168		1.464	0.943			1.083		1.333		1.238	1.011		0	1	7.15073	2
F2Z3L0	SH3 and multiple ankyrin repeat domains protein 3 OS=Homo sapiens GN=SHANK3 PE=4 SV=1	1747	186.376	8.98		12				2																												1.53		1.32				35.99	1	6.5704	2
F5GWE5	Phosphatidylinositol transfer protein alpha isoform OS=Homo sapiens GN=PITPNA PE=4 SV=1	270	31.782	6.55		29				12								1.323	0.896	1.009	0.977	1.003	0.746	1.129				1.136			1.196		1.124	0.969			1.22							184.647	6	54.5874	2
F5GWF1	DmX-like protein 2 OS=Homo sapiens GN=DMXL2 PE=4 SV=1	3037	339.514	6.38		4				29		1.038	0.991	1.036	1.196	0.94	1.098	1.099	0.82	0.901	1.001	1.3	0.826	0.977	0.94	1.073	0.874	0.962	1.012	1.04	1.203	1.093	1.214	0.921	0.85	1.074	1.063		1.238		1.185	0.953		128.366	3	11.8411	2
F5GWP3	Serine/threonine-protein phosphatase 2A 56 kDa regulatory subunit gamma isoform OS=Homo sapiens GN=PPP2R5C PE=4 SV=1	555	64.251	6.74		0				4									1.057		2.081	0.917	1.412																					117.347	2	2.55751	1
F5GWY5	Podocalyxin OS=Homo sapiens GN=PODXL PE=4 SV=1	560	58.829	5.41		31																																						879.716	2	25.2665	1
F5GX82	Protein furry homolog-like OS=Homo sapiens GN=FRYL PE=4 SV=1	3013	339.379	5.58		12				31		1.328	1.384	1.06	1.413	1.211	1.439	1.38	1.276	0.888	1.222	1.105	0.745	0.88	1.196	1.203	1.89	1.575	1.093	0.83	1.538	1.742	1.189	1.261	1.038	1.045	1.261	1.021	1.452	0.867	1.071	0.987		28.25	1	9.51515	3
F5GXF7	Zinc finger protein 185 OS=Homo sapiens GN=ZNF185 PE=4 SV=1	721	76.81	7.05		27				12								1.142		1.087				1.117				0.962		0.916	0.997	0.963	0.987	0.944	0.816	0.902	1.036							39.78	1	21.0517	3
F5GXN1	Copine-6 OS=Homo sapiens GN=CPNE6 PE=4 SV=1	612	67.598	5.91	Oxidation [P561]	17				27				0.689	0.825			1.04	0.747	0.842	0.852	0.826	0.577	1.11	0.872	1.223	1.005	0.9	1.021	0.844	0.985	0.978	0.973	1.078	0.858	0.929	0.977	0.792	0.751	1.044	0.667	1.566		826.927	2	315.952	3
F5GXR6	Unconventional myosin-XVIIIb OS=Homo sapiens GN=MYO18B PE=4 SV=1	2568	285.166	6.86	Carboxy [E1252]	4				17				0.972	0.688			0.856		0.794				0.782				0.748		1.369	1.205	0.91	0.924	1.045	0.855	1.088	0.842		0.999		0.789	0.956		0	1	9.67635	3
F5GY05	Constitutive coactivator of peroxisome proliferator-activated receptor gamma OS=Homo sapiens GN=FAM120B PE=4 SV=1	933	106.048	5.87		4				4		1.198	1.262			1.305	1.32																											31.92	1	9.58666	2
F5GYL8	Importin subunit alpha OS=Homo sapiens GN=KPNA6 PE=3 SV=1	541	60.556	5.02	Oxidation [P386]; Carboxy [D381]	31				4																				1.251		0.87			0.711	0.868								368.19	4	94.1529	5
F5GYQ1	V-type proton ATPase subunit d 1 OS=Homo sapiens GN=ATP6V0D1 PE=4 SV=1	392	44.631	5.14		31				31		1.477	1.25	0.977	1.179	1.271	1.264	1.132	1.337	1.02	1.452	1.558	1.121	1.079	1.381	1.588	1.41	1.187	1.477	1.086	1.138	1.172	1.173	1.047	1.21	1.183	1.205	1.306	1.146	1.077	1.108	1.026		2139.32	10	381.543	4
F5GYY5	Arylsulfatase E OS=Homo sapiens GN=ARSE PE=4 SV=1	614	68.199	6.92		31				31		1.05	1.278	1.066	1.25	1.188	1.403	1.387	1.099	0.992	1.056	0.819	0.917	1.193	0.769	0.876	1.321	1.147	0.807	1.279	1.447	1.235	1.093	1.098	1.003	1.408	1.18	1.396	1.25	1.032	1.039	0.958		371.752	8	104.594	8
F5GZK2	Collagen alpha-1(XXI) chain OS=Homo sapiens GN=COL21A1 PE=4 SV=1	957	99.366	8.32	Oxidation [P604; P607; P610; P845; P848; P854; P860; P863]	31				31		1.111	0.946	0.995	0.968	0.936	1.134	0.786	0.889	1.03	0.928	0.833	0.92	0.748	0.997	1.13	0.895	0.869	1.1	0.931	0.941	1.011	0.826	1.1	0.841	0.833	0.996	0.811	1.076	0.93	0.982	0.983		1004.5	5	310.008	6
F5H025	Neural cell adhesion molecule L1 OS=Homo sapiens GN=L1CAM PE=4 SV=1	1259	140.072	6.29	Oxidation [P398]; Carboxy [D400]	31				31		0.551	0.56	0.752	0.797	0.476	0.705	0.66	0.5	0.696	0.576	0.673	0.483	0.802	0.603	0.811	0.472	0.655	3.053	0.574	0.609	0.616	0.772	0.633	0.602	0.527	0.703	0.693	0.828	0.758	0.88	0.853		387.947	5	67.1093	5
F5H039	Molybdopterin molybdenumtransferase OS=Homo sapiens GN=GPHN PE=4 SV=1	782	84.681	5.73	Oxidation [P445; P451]; Carboxy [E443]	31				31		0.752	0.908	0.593	0.499	0.784	0.781	1.034	0.676	0.702	0.829	0.803	0.699	0.908	0.761	1.262	0.775	0.778	1.482	0.949	0.876	0.935	1.07	0.946	0.967	1.013	0.855	0.302	0.609	0.66	0.765	0.779		976.579	5	89.8455	6
F5H098	Malate dehydrogenase, cytoplasmic OS=Homo sapiens GN=MDH1 PE=3 SV=1	352	38.603	7.71	Oxidation [P109; P322]	31				31		0.935	1.112	1.036	1.1	0.729	0.905	1.206	1.308	0.995	1.146	0.939	1.121	1.007	0.963	0.971	1.134	1.079	0.962	1.038	1.172	1.078	1.103	1.108	0.964	1.003	1.085	0.819	1.022	0.965	0.993	0.929		4571.65	17	613.86	7
F5H0L1	Cullin-7 OS=Homo sapiens GN=CUL7 PE=3 SV=1	1782	199.625	5.97		9				31		0.776	0.868	1.097	1.154	0.767	0.857	1.178	1.254	1.006	0.981	0.853	0.941	1.025	1.094	0.989	1.236	0.971	0.86	1.213	1.114	1.483	1.095	1.115	0.994	1.068	1.049	0.817	1.046	0.883	1.046	0.93				3.88479	2
F5H0X8	PDZ and LIM domain protein 5 OS=Homo sapiens GN=PDLIM5 PE=4 SV=1	214	23.859	9.99	Carboxy [E65]	16				9		1.351	1.484	0.44	0.411	1.14	1.248																						0.42		0.462	1.045		3749.43	7	129.52	3
F5H1J5	Septin-6 OS=Homo sapiens GN=SEPT6 PE=3 SV=1	457	52.217	7.33		20				16		6.412	1.563			13.563	1.213	1.373	2.108	2.798	1.299	1.359	9.573	1.268				5.459			1.253		1.023	1.016			1.092							2110.92	8	5.97498	1
F5H1Y4	Golgi-associated PDZ and coiled-coil motif-containing protein OS=Homo sapiens GN=GOPC PE=4 SV=1	462	50.553	6.23		8				20		1.271	1.247			1.305	1.163	0.945	0.699	1.154	1.08	2.061	0.716	0.963				0.898		0.82	0.824	0.784	0.726	0.787	0.786	0.833	0.934							20.7	1	2.67709	1
F5H269	DmX-like protein 1 OS=Homo sapiens GN=DMXL1 PE=4 SV=1	3048	340.029	6.3		24				8								1.214		0.972				1.007				1.218			1.232		1.185	0.897			1.134							293.897	9	36.4234	5
F5H2A9	Very long-chain-specific acyl-CoA dehydrogenase, mitochondrial OS=Homo sapiens GN=ACADVL PE=3 SV=1	678	72.881	8.75	Oxidation [P170; P318; P469]; Acetyl [K299; K301; K321]	31				24		1.371	1.266			1.262	1.265	1.28	1.23	1.176	1.105	0.95	0.988	1.053	0.905	1.144	1.005	1.042	1.12	1.071	1.272	1.043	1.026	0.984	0.911	1.145	1.187							12598.6	30	790.51	16
F5H2M7	Serine/threonine-protein kinase WNK1 OS=Homo sapiens GN=WNK1 PE=4 SV=1	2880	304.456	6.4		0				31		1.004	0.961	1.002	1.079	1.157	1.001	1.037	0.961	0.923	1.179	0.77	0.76	0.914	0.897	1.07	1.009	0.92	0.858	1.087	1.119	0.961	1.036	0.965	1.025	1.077	0.93	1.128	1.103	1.144	1.074	0.968		35.52	1	2.39761	2
F5H2S7	Dynactin subunit 2 OS=Homo sapiens GN=DCTN2 PE=4 SV=1	406	44.782	5.27		31																																						776.456	12	141.387	7
F5H301	Tight junction protein ZO-2 OS=Homo sapiens GN=TJP2 PE=4 SV=1	1221	137.258	8.05		31				31		0.868	0.935	0.993	1.019	0.79	0.861	1.022	0.846	0.98	0.964	0.995	0.855	0.983	0.908	1.101	0.958	0.932	1.083	1.015	1.094	1.12	1.016	0.984	0.868	1.1	0.975	0.842	1.004	0.945	1.017	0.935		473.999	11	32.2001	6
F5H3A1	Sodium/potassium-transporting ATPase subunit alpha-1 OS=Homo sapiens GN=ATP1A1 PE=3 SV=1	1023	112.928	5.49	Oxidation [P77; P651]; Acetyl [K625; K629]; Carboxy [D75]	31				31		1.031	1.02	0.52	0.51	1.124	1.134	0.886	0.978	0.785	0.94	0.788	0.711	0.723	0.974	1.122	0.833	0.751	1.206	0.865	0.836	0.791	0.887	0.825	0.708	0.836	0.809	0.882	0.477	1.041	0.483	1.196		21824.1	47	2300.1	21
F5H3C5	Superoxide dismutase [Mn], mitochondrial (Fragment) OS=Homo sapiens GN=SOD2 PE=3 SV=1	111	12.123	8.46	Oxidation [P40]; Acetyl [K43]	8				31		0.637	0.935	0.8	0.809	0.666	0.723	0.788	0.652	0.776	0.527	0.525	0.429	0.734	0.754	0.881	0.534	0.938	0.831	0.573	0.727	0.872	0.873	0.843	0.688	0.679	0.719	0.766	0.824	0.848	0.973	0.857		6171.43	9	6.89414	2
F5H3I5	CDK5 regulatory subunit-associated protein 3 OS=Homo sapiens GN=CDK5RAP3 PE=4 SV=1	531	59.551	4.92		31				8								1.198		1.028				1.155				1.146			1.081		1.021	1.051			1.056							260.051	8	9.38598	2
F5H4L0	Gamma-tubulin complex component 2 OS=Homo sapiens GN=TUBGCP2 PE=4 SV=1	930	105.561	7.08		12				31		1.014	1.188	1.031	1.094	0.92	0.992	1.262	1.019	1.158	1.268	1.218	0.83	1.166	1.258	1.35	1.513	1.161	1.316	1.033	1.154	1.083	1.182	0.985	0.936	1.006	1.178	1.275	1.132	1.144	1.046	0.932		48.14	1	12.2446	3
F5H4W7	ATP synthase subunit s-like protein OS=Homo sapiens GN=ATP5SL PE=4 SV=1	263	30.18	6.24		8				12		0.728	0.735			0.645	0.643		0.922		0.894	0.823	0.701							0.964		1.017			0.745	0.959								52.89	1	9.18182	1
F5H550	C-type lectin domain family 18 member C OS=Homo sapiens GN=CLEC18C PE=4 SV=1	455	50.481	8.13		27				8									0.951		0.954	0.791	0.823		0.802	0.862	0.863		1.079															210.977	5	22.2435	5
F5H5D3	Tubulin alpha-1C chain OS=Homo sapiens GN=TUBA1C PE=3 SV=1	519	57.693	5.07	Oxidation [P133; P331; P333; P418; P434]; Carboxy [E484; E485]; Acetyl [K130; K440]	31				27		1.126	1.317	0.721	0.738	1.241	1.153	1.376	0.941	0.956	1.233	0.571	1.142	1.185	1.233	1.336	1.012	1.437	1.173		1.513		1.101	1.036			1.407	1.062	0.751	1.091	0.96	1.368		20190	26	1527.15	14
F5H5P2	Uncharacterized protein OS=Homo sapiens PE=4 SV=1	479	54.169	6.43		31				31		1.03	1.005	0.972	1.015	0.973	1.002	0.97	0.909	1.012	0.94	0.872	0.833	0.943	0.739	0.909	0.908	1.034	0.808	0.993	0.963	1.052	0.928	1.081	1.004	1.061	1.014	1.25	0.968	1.025	0.985	0.99		2167.48	11	182.134	7
F5H5R1	Uncharacterized protein KIAA0528 OS=Homo sapiens GN=KIAA0528 PE=4 SV=1	1054	116.394	6.24		8				31		0.905	1.196	1.069	1.022	0.968	1.103	1.015	0.888	0.911	0.774	0.607	0.699	0.948	0.631	0.776	0.569	1.044	0.765	0.946	1.096	0.995	1.082	1.055	1.033	1.017	0.926	1.146	1.109	1.119	1.087	0.878		52.47	1	4.58525	1
F5H5R8	Arylamine N-acetyltransferase 1 OS=Homo sapiens GN=NAT1 PE=3 SV=1	352	40.82	6.9		16				8		0.469	0.513			0.321	0.377													0.976		0.919			0.672	0.911										12.1616	2
F5H6I0	Beta-2-microglobulin form pI 5.3 OS=Homo sapiens GN=B2M PE=3 SV=1	122	13.963	7.44		31				16		1.058	0.894			1.066	1.208		0.812		1.197	1.093	0.873		0.89	0.992	1.101		0.87	1.08		1.085			1.476	1.162								1092.21	4	40.6886	2
F5H740	Voltage-dependent anion-selective channel protein 3 OS=Homo sapiens GN=VDAC3 PE=4 SV=1	284	30.738	8.66		31				31		0.536	0.46	0.911	1.193	0.375	0.584	0.705	0.667	0.836	1.01	0.932	1.494	0.985	0.39	0.721	0.46	0.663	0.602	0.884	0.972	1.1	0.884	1.255	0.543	1.026	1.333	0.433	0.717	0.649	0.939	1.405		5306.62	9	8.69381	1
F5H7C1	Basic salivary proline-rich protein 3 OS=Homo sapiens GN=PRB3 PE=4 SV=1	309	30.972	10.8		4				31		1.16	1.163	1.118	1.19	1.362	1.472	1.22	1.691	1.062	1.078	1.158	1.125	1.062	1.765	0.796	1.688	1.077	0.894	1.004	1.147	1.212	1.114	1.057	1.453	1.215	1.013	1.664	1.186	1.141	1.213	1.025		47.68	1	6.49759	1
F5H7K4	Neutral cholesterol ester hydrolase 1 OS=Homo sapiens GN=NCEH1 PE=4 SV=1	448	49.85	7.21		31				4		0.639	0.471			0.672	0.182																											169.493	3	65.6762	2
F5H7P6	Non-lysosomal glucosylceramidase OS=Homo sapiens GN=GBA2 PE=3 SV=1	933	105.232	5.99		12				31		1.502	1.111	1.036	1.229	3.068	1.558	1.25	1.203	1.051	1.371	1.248	1.912	1.003	1.329	1.399	1.311	1.003	1.042	1.086	1.185	1.068	1.002	1.025	1.411	1.019	1.008	1.539	1.137	1.07	1.066	0.952		33.67	1	10.9979	3
F5H8B1	Ethanolamine-phosphate cytidylyltransferase OS=Homo sapiens GN=PCYT2 PE=4 SV=1	407	45.594	6.73		31				12		0.712	0.695			0.592	0.609		1.247		0.941	0.894	1.05							1.052		1.031			1.111	1.135								1272.1	9	193.304	6
F5HFY4	Nucleosome assembly protein 1-like 4 OS=Homo sapiens GN=NAP1L4b PE=2 SV=1	386	44.051	4.7		31				31		1.184	1.323	0.928	0.894	1.21	1.313	1.04	1.159	0.861	0.989	0.735	1.08	0.951	0.953	0.912	0.982	0.882	0.939	0.973	1.121	1	1.038	1.136	0.89	0.938	0.945	0.725	0.974	0.975	0.933	1.067		355.199	3	40.6884	1
F6QP70	Minor histocompatibility antigen HA-1 OS=Homo sapiens GN=HMHA1 PE=4 SV=1	1152	126.417	6.05		8				31		1.213	1.205	1.095	1.25	1.02	1.156	1.165	1.241	1.112	1.476	1.598	1.203	1.165	1.416	1.593	1.599	1.026	2.074	1.042	1.072	1.086	1.106	0.977	1.108	1.187	1.193	1.074	1.117	1.14	1.087	1.169		40.96	1	8.47912	1
F6QR24	Nuclear pore complex protein Nup153 OS=Homo sapiens GN=NUP153 PE=4 SV=1	1506	157.24	8.84		20				8									1.581		1.839	2.951	1.443		1.224	1.882	1.566		0.747															58.68	1	20.6376	1
F6S0T5	Lysine-specific histone demethylase 1A OS=Homo sapiens GN=KDM1A PE=4 SV=1	876	95.164	6.25		12				20		1.46	1.413			1.673	1.373	1.233	1.026	0.865	1.128	1.093	0.948	1.041				1.129		0.966	0.981	1.062	1.037	1.028	1.172	1.006	1.058							20.63	1	9.32164	2
F6S8M0	N-acetylglucosamine-6-sulfatase OS=Homo sapiens GN=GNS PE=4 SV=1	584	65.668	7.97		31				12								1.111	1.233	1.145	1.336	1.179	1.118	1.461				1.125			1.18		1.274	1.404			1.202							1525.21	9	230.324	3
F6TER3	Leukocyte immunoglobulin-like receptor subfamily B member 1 OS=Homo sapiens GN=LILRB1 PE=4 SV=1	701	75.957	6.61		4				31		1.551	1.605	1.162	1.288	1.635	1.792	1.414	1.573	1.009	1.592	1.101	1.458	1.242	1.022	1.425	1.615	1.085	1.321	1.653	1.285	1.241	1.239	1.135	1.375	1.283	1.175	1.321	1.249	1.093	1.206	0.939		43.72	1	4.31471	1
F6XY72	Nucleoside diphosphate kinase OS=Homo sapiens GN=NME2 PE=3 SV=1	77	8.663	5.39		16				4									0.782		1.319	2.628	1.047																					269.3	4	71.7813	1
F6XZQ7	Glutathione S-transferase Mu 2 OS=Homo sapiens GN=GSTM2 PE=3 SV=1	220	26.081	5.54		31				16		1.67	1.4			1.27	1.195	1.072		0.938				0.99				0.906		0.902	0.878	1.023	0.948	0.738	1.064	1.016	0.905							701.165	8	141.451	2
F8VPJ2	Kinesin-like protein KIF13B OS=Homo sapiens GN=KIF13B PE=3 SV=1	1826	202.663	5.88		31				31		1.678	1.033	0.245	0.23	1.512	1.016	1.367	1	0.932	0.873	1.155	1.63	0.946	1.519	1.012	1.335	1.18	0.929	1.087	1.185	1.583	1.006	0.968	1.258	1.121	1.12	0.297	0.245	0.596	0.291	1.796		422.603	17	145.589	13
F8VPP1	Adenylate kinase 2, mitochondrial OS=Homo sapiens GN=AK2 PE=4 SV=1	42	4.457	8.62	Oxidation [P23; P24]; Acetyl [K28; K34]	2				31		1.185	1.113	0.858	0.954	1.133	1.186	1.179	0.887	0.992	1.082	0.906	0.895	1.051	0.903	1.308	1.024	1.095	1.1	1.093	1.113	1.068	1.056	1.087	0.982	1.093	1.099	1.024	0.893	0.931	0.948	1.143		4145.79	2	4.16393	1
F8VQ10	Spliceosome RNA helicase DDX39B OS=Homo sapiens GN=DDX39B PE=4 SV=1	443	50.713	5.88		31				2																												1.481		1.31				2098.9	12	184.065	7
F8VQX1	RasGAP-activating-like protein 1 OS=Homo sapiens GN=RASAL1 PE=4 SV=1	806	90.216	6.43		24				31		0.954	0.971	1.038	1.018	0.913	0.966	1.226	0.708	1.154	0.943	1.499	0.793	1.094	0.85	1.132	1.198	0.946	1.198	0.909	0.976	0.996	1.081	0.977	0.91	0.957	1.024	0.919	1.005	1.025	1.088	0.962		182.85	1	4.4257	2
F8VTL3	Myosin-10 OS=Homo sapiens GN=MYH10 PE=4 SV=1	2007	232.385	5.55	Oxidation [P132; P764; P768]; Carboxy [D168]	31				24		1.216	1.115			1.154	1.013	1.039	0.572	0.808	1.212	0.712	0.493	0.903	0.664	0.952	0.7	0.905	1.115	1.06	0.997	1.013	0.904	0.804	0.901	0.962	1.223							13289.2	69	1370.59	36
F8VVA7	Coatomer subunit zeta-1 OS=Homo sapiens GN=COPZ1 PE=4 SV=1	198	22.326	4.89		13				31		1.116	0.816	0.902	0.901	0.837	0.926	0.937	0.884	0.959	0.942	0.796	0.796	1.103	0.925	0.954	0.767	0.948	1.081	0.861	1.017	0.966	1.083	0.959	0.778	0.964	1.058	0.835	0.975	0.969	0.98	1.237		100.72	3
F8VWL3	FYVE, RhoGEF and PH domain-containing protein 4 OS=Homo sapiens GN=FGD4 PE=4 SV=1	903	100.941	7.12		4				13		1.361	1.447	1.036	0.966	1.416	1.3													1.051		1.081			0.957	1.062			1.095		1.062	0.87		30.23	2
F8VXB4	Keratin, type II cytoskeletal 8 OS=Homo sapiens GN=KRT8 PE=3 SV=1	511	56.573	5.43		31				4																				0.865		0.922			0.662	0.92								13061	30	1420.43	19
F8VXC8	SWI/SNF complex subunit SMARCC2 OS=Homo sapiens GN=SMARCC2 PE=4 SV=1	1245	136.1	5.71		27				31		0.818	0.79	0.839	0.943	0.89	0.805	0.873	0.677	0.807	1.07	0.789	0.53	0.858	0.718	0.844	0.688	0.801	0.743	0.84	0.916	0.797	0.939	0.82	0.721	0.884	0.864	0.768	0.937	0.886	0.979	0.912		153	4	20.6681	2
F8VYA6	Striatin-4 OS=Homo sapiens GN=STRN4 PE=4 SV=1	760	81.215	5.4		12				27				0.976	0.902			1.018	0.761	0.917	0.979	1.406	0.697	1.042	1.099	1.317	1	1.056	1.162	0.972	0.95	0.936	1.003	0.895	1.087	0.913	0.939	1.499	0.892	1.44	0.914	1.069		79.0515	3	10.4005	1
F8VYN9	ADP-ribosylation factor-like protein 1 OS=Homo sapiens GN=ARL1 PE=3 SV=1	194	21.764	6.77		27				12								1.223		1.112				0.981				0.976		0.919	1.097	0.991	1.135	0.889	0.984	1.129	1.244							334.812	2	5.75791	1
F8VZH6	HLA class II histocompatibility antigen, DRB1-16 beta chain OS=Homo sapiens GN=HLA-DRB1 PE=4 SV=1	296	33.475	6.71	Carboxy [E205]	22				27				1.057	1.45			1.273	0.799	1.064	1.13	1.06	0.794	1.016	1.053	1.521	1.655	1.109	2.149	0.917	1.161	1.039	1.199	0.966	0.753	1.08	1.185	1.12	1.18	0.717	1.109	1.204		275.995	8	60.2076	5
F8VZH8	Protein unc-13 homolog A OS=Homo sapiens GN=UNC13A PE=4 SV=1	1676	189.938	5.26		4				22		0.824	1.638			0.772	1.554	1.066	0.457	0.901	3.782	0.541	0.309	0.91	1.553	1.739	1.196	0.967	1.795		0.864		0.848	0.909			0.902	1.01		1.007				41.93	1
F8W031	Uncharacterized protein (Fragment) OS=Homo sapiens PE=4 SV=1	263	29.206	7.01		12				4									0.967		1.16	1.045	0.945																					222.733	2	4.81291	1
F8W034	Bax inhibitor 1 OS=Homo sapiens GN=TMBIM6 PE=3 SV=1	295	32.689	8.62		21				12		0.878	0.868			0.758	0.806	0.755		0.923				0.827				0.692			0.771		0.676	0.783			0.717							59.9514	1
F8W1H5	Ras-related protein Rab-5C OS=Homo sapiens GN=RAB5C PE=3 SV=1	249	27.019	8.66	Oxidation [P121]; Carboxy [E178; E181]	31				21				1.58	1.636			1.374	0.989	1.217	1.349	1.391	1.04	1.172				1.058		1.132	1.376	1.229	1.329	0.964	1.155	1.257	1.209		1.718		1.499	1.139		3454.83	9	229.489	7
F8W1P5	DCC-interacting protein 13-beta OS=Homo sapiens GN=APPL2 PE=4 SV=1	670	75.137	4.93		8				31		1.166	1.184	0.987	1.099	1.193	1.187	1.056	0.822	0.954	1.04	0.898	0.79	0.959	0.869	1.107	0.998	0.98	1.084	0.951	1.057	0.983	1.058	0.979	0.937	1.03	1.023	1.334	1.124	1.114	1.059	0.972		83.0867	2	11.9646	1
F8W6G1	Nuclear receptor-binding protein OS=Homo sapiens GN=NRBP1 PE=4 SV=1	543	60.792	5.16		17				8															1.103	1.438	1.125		0.889	1.195		1.063			0.998	1.169								95.67	3
F8W727	60S ribosomal protein L32 OS=Homo sapiens GN=RPL32 PE=4 SV=1	153	17.951	10.59		31				17				1.215	1.321			1.169	1.748	1.293	1.677	1.612	1.535	1.279				1.159			1.187		1.038	0.986			1.344		1.128		1.198	1.262		1337.47	5	49.09	2
F8W7I2	Prostaglandin-H2 D-isomerase OS=Homo sapiens GN=PTGDS PE=3 SV=1	224	24.375	7.37		31				31		0.537	0.67	0.824	0.796	0.399	0.435	0.733	0.463	0.955	0.695	0.845	0.723	0.794	0.619	0.951	0.721	0.742	0.91	0.779	0.741	0.744	0.821	0.924	0.606	0.801	0.841	0.456	0.812	0.807	0.819	1.066		633.516	4	112.976	2
F8W8J4	Myoferlin OS=Homo sapiens GN=MYOF PE=4 SV=1	2061	234.502	6.18	Oxidation [P196]; Acetyl [K195]	31				31		1.892	1.935	1.517	1.848	2.715	2.162	1.227	2.17	1.163	2.687	0.858	1.335	1.947	1.904	3.701	1.276	1.057	1.853	2.124	1.123	1.619	1.527	1.344	1.964	1.508	1.63	1.658	1.206	1.279	1.695	1.171		1059.73	21	110.428	17
F8W8S0	Cytoplasmic dynein 1 intermediate chain 2 OS=Homo sapiens GN=DYNC1I2 PE=4 SV=1	638	71.305	5.17	Oxidation [P96]	31				31		1.232	0.918	0.878	0.943	0.942	0.992	1.038	0.913	1.109	1.159	1.29	0.866	1.151	1.11	1.334	1.161	1.01	1.607	0.869	1.035	0.782	1.122	0.958	0.745	0.931	1.081	0.644	0.943	0.969	0.987	1.123		158.83	4	24.8936	5
F8W8W3	Nuclear factor 1 OS=Homo sapiens GN=NFIA PE=3 SV=1	554	60.855	8.88		12				31		0.435	0.469	0.357	0.336	0.351	0.387	0.671	1.448	0.748	1.309	1.207	0.989	0.771	0.499	0.6	0.36	0.651	0.757	0.902	0.822	1.032	0.774	0.928	0.994	0.978	0.753	0.377	0.346	0.674	0.338	1.56		0	1	4.88967	1
F8W9N1	Alpha-methylacyl-CoA racemase OS=Homo sapiens GN=AMACR PE=4 SV=1	394	43.832	6.8		31				12		1.118	0.999			1.213	1.095		0.925		0.997	0.717	0.871		0.846	1.033	0.621		0.93															1614.16	12	312.468	7
F8W9R0	Transducin-like enhancer protein 4 OS=Homo sapiens GN=TLE4 PE=4 SV=1	805	87.793	7.68		12				31		1.011	1.091	0.968	1.083	0.884	1.04	1.163	0.938	0.89	1.658	0.787	0.775	0.963	1.198	0.97	0.823	0.998	1.22	0.906	0.973	0.925	1.095	0.832	1.172	1.128	1.015	1.123	1.109	1.184	1.117	1.218		73.68	1	21.0532	1
F8WA38	Receptor-type tyrosine-protein phosphatase mu OS=Homo sapiens GN=PTPRM PE=4 SV=1	1466	165.107	6.61		25				12									0.904		1.191	1.516	0.892		1.008	1.468	0.95		1.201	0.822		0.903			0.849	0.813								82.7767	2	29.9807	4
F8WAC3	Uridine kinase OS=Homo sapiens GN=UCKL1 PE=3 SV=1	548	61.131	7.56		4				25				1.123	1.32			1.001	1.233	0.851	1.066	0.889	0.94	0.927	1.115	1.252	0.91	0.843	1.399	0.922	0.942	0.958	1	0.953	0.909	1.031	0.923		1.165		1.057	0.984				9.58412	2
F8WAF2	CCR4-NOT transcription complex subunit 10 OS=Homo sapiens GN=CNOT10 PE=4 SV=1	804	89.084	8.21		18				4									1.329		1.306	1.172	1.042																					54.38	1	17.6954	2
F8WBA3	Serine/threonine-protein kinase D1 OS=Homo sapiens GN=PRKD1 PE=4 SV=1	920	102.44	6.58		8				18								0.618	1.056	0.888	1.09	1.206	1.099	1.029				0.721		0.907	0.641	0.685	0.758	1.068	0.662	0.705	0.704	0.379		0.713				43.21	1	10.6452	2
F8WCE9	UDP-glucuronosyltransferase 2B15 OS=Homo sapiens GN=UGT2B15 PE=3 SV=1	530	60.948	8.75		5				8									1.532		1.88	1.608	1.088							0.98		1.034			0.909	0.943								1580.14	2	9.7624	1
F8WCL5	Nebulin OS=Homo sapiens GN=NEB PE=4 SV=1	8525	986.044	9		26				5				0.985	0.999																								0.892		1.082	0.921		2272.94	57	146.886	15
F8WCP6	Kinesin-like protein KIF21A OS=Homo sapiens GN=KIF21A PE=3 SV=1	1675	187.342	6.48		4				26		2.054	1.188			3.281	1.086	0.987	1.355	1.304	0.929	1.03	6.261	0.965	4.745	1.259	2.588	1.774	1.456	1.058	0.904	1.076	1.027	0.885	4.043	1.02	0.979	1.66		1.071				27.11	1	4.30084	1
F8WE01	Dystrobrevin alpha OS=Homo sapiens GN=DTNA PE=4 SV=1	744	83.919	6.89		12				4									0.976		1.157	1.077	0.895																					29.37	3	6.93328	2
F8WEF7	Deleted in malignant brain tumors 1 protein OS=Homo sapiens GN=DMBT1 PE=4 SV=1	1133	124.373	5.4		4				12								1.047	1.06	1.03	1.152	1.157	1.063	1.033				0.764			0.981		1.065	1.123			1.087									4.789	2
G3V0F8	Protein tyrosine phosphatase, non-receptor type 6, isoform CRA_e OS=Homo sapiens GN=PTPN6 PE=4 SV=1	624	70.087	7.9		17				4		1.229	1.305			1.132	1.119																											38.56	1	13.406	2
G3V129	Putative uncharacterized protein LOC138046 OS=Homo sapiens GN=RALYL PE=4 SV=1	304	33.89	8.87		4				17				1.315	1.437			1.429		1.907				1.321				1.372		1.103	1.209	1.012	1.201	1.082	0.617	0.831	1.48		1.187		1.215	1.025		1848.78	2
G3V180	Dipeptidyl peptidase 3 OS=Homo sapiens GN=DPP3 PE=4 SV=1	757	84.324	5.03		31				4																				0.751		1.02			0.696	0.87								368.246	10	79.7523	6
G3V1A6	Gasdermin domain containing 1, isoform CRA_d OS=Homo sapiens GN=GSDMD PE=4 SV=1	532	57.698	5.39		12				31		1.017	1.072	0.83	0.9	0.941	1.074	0.859	1.384	0.942	1.227	1.311	0.925	1.009	0.908	1.108	1.183	0.889	0.937	1.322	0.959	1.266	0.927	0.858	0.803	1.166	1.008	0.758	0.963	0.972	0.82	1.2		78.6467	3	21.0595	2
G3V1K3	Paraoxonase 2, isoform CRA_a OS=Homo sapiens GN=PON2 PE=4 SV=1	375	41.501	5.72		12				12									1.293		1.45	1.222	1.065		1.051	1.553	1.076		1.211	1.235		1.241			0.934	0.971								59.98	1	18.3711	1
G3V1L9	Tight junction protein 1 (Zona occludens 1), isoform CRA_a OS=Homo sapiens GN=TJP1 PE=4 SV=1	1768	197.339	6.67		31				12								1.26		0.986				1.051				1.2		0.993	1.242	0.97	1.196	1.172	0.894	0.956	1.108							1060.53	9	152.754	9
G3V1N2	HCG1745306, isoform CRA_a OS=Homo sapiens GN=HBA2 PE=3 SV=1	110	11.94	8.76	Oxidation [P46]; Acetyl [K59]; Carboxy [D43; D44; D54]	18				31		1.256	1.197	0.864	0.943	1.164	1.226	0.921	0.887	0.891	0.986	0.973	0.74	0.87	1.053	1.301	1.12	0.855	1.316	0.789	0.937	1.006	0.998	0.909	0.803	0.886	0.96	1.176	0.947	1.065	0.922	0.878		32390	10	217.956	3
G3V1S2	Cullin-2 OS=Homo sapiens GN=CUL2 PE=3 SV=1	764	89.434	7.11		17				18		2.723	1.517			2.672	1.716		1.459		1.993	3.78	1.529		3.213	1.444	2.526		3.017	2.176		6.817			1.321	3.024		1.616		1.099				45.31	3	7.31613	2
G3V1Z5	HLA-B associated transcript 3, isoform CRA_c OS=Homo sapiens GN=BAG6 PE=4 SV=1	1162	122.275	5.69		31				17				1.134	1.877			1.381		1.004				1.033				1.169		0.953	1.326	0.845	1.097	0.952	0.944	0.725	1.088		1.132		1.311	1.378		623.069	7	196.78	11
G3V2F7	HCG2044781 OS=Homo sapiens GN=TMEM189 PE=4 SV=1	370	42.181	6.71		31				31		1.323	1.288	1.03	1.172	1.254	1.356	1.124	0.863	0.946	0.919	1	0.691	0.989	1.677	1.576	2.07	1.069	2.009	1.087	0.994	0.977	1.053	0.878	0.895	1.074	0.972	0.913	1.17	0.885	1.141	1.039		183.966	4	76.0061	4
G3V2S9	SRA stem-loop-interacting RNA-binding protein, mitochondrial OS=Homo sapiens GN=SLIRP PE=4 SV=1	124	13.869	11.09		31				31		1.111	1.193	0.918	1.011	0.98	1.103	1.096	1.261	1.01	1.186	1.152	0.969	1.012	1.271	1.176	1.267	1.027	1.108	0.916	1.027	1.016	1.118	0.895	0.905	1.011	1.049	0.539	0.966	0.784	1	0.805		2915.88	7	408.32	3
G3V2T7	Stonin-2 OS=Homo sapiens GN=STON2 PE=4 SV=1	920	102.77	5.5		20				31		1.055	1.429	1.142	1.165	1.155	1.114	1.051	1.116	0.93	0.987	0.714	0.819	0.813	0.944	0.959	1.033	1.119	0.716	1.072	1.02	0.991	0.923	1.127	1.669	1.14	0.868	1.044	1.228	1.088	1.19	0.956		52.07	2	23.7754	1
G3V2U7	Acylphosphatase OS=Homo sapiens GN=ACYP1 PE=3 SV=1	129	14.116	9.7		17				20								1.026	1.166	0.894	1.238	1.281	0.941	0.953	1.159	1.269	1.677	1.132	1.664	1.189	1.075	1.267	0.977	0.912	0.942	1.111	1.131							38.42	1	8.0492	2
G3V325	Pentatricopeptide repeat-containing protein 1 OS=Homo sapiens GN=PTCD1 PE=4 SV=1	749	84.057	8.72		31				17				1.183	1.341			1.105		1.013				0.97				1.231		1.061	1.191	1.106	1.007	1.039	0.874	1.1	1.164		1.176		1.201	1.03		1085.03	3	188.036	3
G3V3A4	SNW domain-containing protein 1 OS=Homo sapiens GN=SNW1 PE=4 SV=1	571	65.351	9.67		17				31		0.962	1.135	1.161	1.184	1.013	1.003	1.094	0.878	0.953	0.814	0.686	0.667	1.008	0.917	0.917	0.843	0.941	0.796	0.87	0.956	0.998	0.945	0.838	0.807	0.98	0.892	1.556	1.071	1.202	1.233	0.68		77.58	2	5.61054	3
G3V3D1	Epididymal secretory protein E1 (Fragment) OS=Homo sapiens GN=NPC2 PE=4 SV=1	221	23.684	6.73		31				17				0.419	0.394			1.077		1.3				1.102	0.829	0.97	0.745	0.992	0.93		1.093		0.953	0.913			0.98		0.435		0.387	1.558		1585.33	8
G3V3G9	DDB1- and CUL4-associated factor 8 OS=Homo sapiens GN=DCAF8 PE=4 SV=1	751	84.7	5.12		29				31		1.02	1.046	1.303	1.431	1.053	1.352	1.28	1.959	0.928	2.724	0.991	1.221	1.347	1.085	1.426	1.818	1.045	0.965	2.207	1.357	1.378	1.205	1.503	1.317	2.67	1.712	1.1	1.311	0.838	1.394	1.233		109.79	2	21.1279	3
G3V4K3	Spermatogenesis-defective protein 39 homolog OS=Homo sapiens GN=VIPAS39 PE=4 SV=1	519	59.682	8.1		12				29		0.834	0.882	0.745	0.635	0.741	0.816	1.009	1.089	0.923	1.344	1.429	1.262	0.956	2.074	1.168	1.069	0.939	1.195	0.944	1.035	0.862	0.92	0.842	0.958	0.947	0.938		0.737		0.765	1.098		33.0195	2	11.6927	1
G3V4T6	Maleylacetoacetate isomerase OS=Homo sapiens GN=GSTZ1 PE=3 SV=1	217	24.217	7.18	Oxidation [P185]	16				12									0.646		0.743	0.777	1.088		1.04	1.018	1.106		0.868	0.934		0.933			0.845	1.011								1345.8	3	149.994	2
G3V4U0	Fibulin-5 OS=Homo sapiens GN=FBLN5 PE=4 SV=1	453	50.847	4.77		31				16		1.391	1.446			1.125	1.162		1.072		1.058	0.624	0.952		0.788	0.67	1.245		0.772	0.88		1.533			0.919	1.571								871.046	8	193.499	7
G3V599	Cutaneous T-cell lymphoma-associated antigen 5 OS=Homo sapiens GN=CTAGE5 PE=4 SV=1	1339	151.626	4.7		23				31		2.229	1.093	1.391	1.322	1.638	1.351	1.279	1.839	2.026	1.573	1.172	2.585	1.735	1.607	1.625	1.808	1.475	2.854	2.286	1.179	1.329	1.113	1.13	1.667	1.454	1.315	1.728	1.305	1.335	1.259	1.258		127.387	2	18.1617	2
G3V5I3	Alpha-1-antichymotrypsin His-Pro-less OS=Homo sapiens GN=SERPINA3 PE=3 SV=1	448	50.566	5.63		31				23				1.364	1.715			0.73	1.367	0.761	1.362	1.089	1.194	0.764	0.882	1.12	0.82	0.733	0.849		0.724		0.899	0.861			0.778	0.783	1.63	1.047	1.59	1.068		1387.7	8	42.7975	2
G3V5Q1	DNA-(apurinic or apyrimidinic site) lyase (Fragment) OS=Homo sapiens GN=APEX1 PE=4 SV=1	242	27.108	8.76		4				31		0.716	0.485	0.852	0.892	0.6	0.654	1.063	0.992	0.781	1.31	1.347	1.244	0.982	0.593	0.914	0.626	0.897	0.749	0.88	0.859	0.777	1.571	0.76	0.61	0.637	1.034	0.845	0.875	0.958	0.776	0.821		723.864	7	109.399	7
G3V5Z7	Proteasome subunit alpha type OS=Homo sapiens GN=PSMA6 PE=3 SV=1	252	28.129	6.76		31				4									0.558		0.802	0.922	0.759																					2885.48	9	244.802	5
G3XA95	Lipid phosphate phosphohydrolase 1 OS=Homo sapiens GN=PPAP2A PE=4 SV=1	285	32.129	8.16		17				31		1.113	1.042	1.129	1.184	1.08	1.127	1.144	0.988	1.083	0.964	1.165	0.908	1.136	0.867	0.998	1.118	1.007	1.003	1.092	1.163	1.153	1.082	1.036	0.922	1.061	1.088	0.981	1.17	0.974	1.11	0.99		186.72	1
G3XAD8	Stress-induced-phosphoprotein 1 OS=Homo sapiens GN=STIP1 PE=4 SV=1	590	68.037	7.74		31				17				0.819	0.903				0.853		1.028	0.942	0.814		0.778	0.824	0.745		1.084	0.873		0.841			0.657	0.738			0.937		0.908	1.109		1461.4	12	246.156	5
G3XAF6	Ectonucleoside triphosphate diphosphohydrolase 1 OS=Homo sapiens GN=ENTPD1 PE=3 SV=1	522	59.287	6.34		4				31		0.89	0.986	1.029	1.122	0.87	0.921	1.048	0.904	1.016	0.918	1.207	0.924	1.008	0.885	0.993	0.994	0.879	1.133	0.94	0.976	1.086	1.068	0.97	0.908	1.073	1.07	0.704	1.065	0.951	1.088	0.982		48.16	1	4.52596	1
G3XAH8	ATPase, Ca++ transporting, type 2C, member 1, isoform CRA_b OS=Homo sapiens GN=ATP2C1 PE=3 SV=1	973	107.074	6.86		6				4									0.842		0.89	1.099	0.671																					29.68	1	4.49949	1
G3XAI2	Laminin subunit beta-1 OS=Homo sapiens GN=LAMB1 PE=4 SV=1	1810	200.347	4.96	Oxidation [P1239]	31				6									0.913		1.137	1.34	0.814															0.377		0.561				1248.2	24	468.386	15
G3XAJ0	Acyl-CoA dehydrogenase family member 10 OS=Homo sapiens GN=ACAD10 PE=3 SV=1	1090	122.262	8.32		31				31		0.91	0.813	0.831	0.796	0.778	0.824	0.79	0.549	0.837	0.974	0.794	0.774	0.925	0.957	1.037	0.925	0.946	1.301	1.061	0.914	0.975	0.955	0.891	0.787	1.026	0.867	0.92	0.802	0.967	0.893	1.235		427.972	11	92.4439	8
G3XAK1	Hepatocyte growth factor-like protein beta chain OS=Homo sapiens GN=MST1 PE=3 SV=1	725	81.945	7.8		16				31		0.662	1.112	0.954	1.065	0.829	0.873	1.322	1.033	1.166	0.964	0.682	0.881	1.138	1.007	1.366	0.958	1.321	0.933	0.973	1.215	1.064	1.174	1.099	0.932	0.91	1.167	0.824	0.931	0.96	1.004	0.956		49.81	2	26.9833	3
G3XAN8	Mitochondrial import inner membrane translocase subunit Tim8 B OS=Homo sapiens GN=TIMM8B PE=4 SV=1	98	11.148	8.1		17				16		0.742	0.721			0.729	0.78		0.81		0.83	0.743	0.495		0.566	0.787	0.695		0.951	0.846		0.913			0.661	0.794								67.2929	2	29.0763	1
G5E948	Mitogen-activated protein kinase kinase kinase kinase 4 OS=Homo sapiens GN=MAP4K4 PE=4 SV=1	1320	150.991	7.58		6				17				1.114	1.227			1.123	0.869	0.902	1.062	0.871	0.845	0.871				0.936			1.019		1.064	1.013			0.883		1.16		1.061	0.815		83.3	3	23.0582	3
G5E949	Aldehyde dehydrogenase 5 family, member A1 (Succinate-semialdehyde dehydrogenase), isoform CRA_a OS=Homo sapiens GN=ALDH5A1 PE=3 SV=1	548	58.616	8.09	Carboxy [E507]	31				6									0.634		0.887	0.844	0.973															0.455		0.7				4528.1	16	247.056	6
G5E9M5	Interleukin enhancer binding factor 3, 90kDa, isoform CRA_b OS=Homo sapiens GN=ILF3 PE=4 SV=1	898	95.748	8.81	Oxidation [P194; P195; P265]	31				31		0.627	1.054	1.061	0.949	0.695	0.772	0.779	0.89	0.824	0.85	0.515	0.871	0.778	0.766	0.815	0.657	0.825	0.532	1.065	1.021	1.124	1.018	1.134	0.885	1.135	0.77	0.583	1.005	0.875	1.035	0.869		3082.62	14	96.6267	9
G5E9P9	RAP1, GTP-GDP dissociation stimulator 1, isoform CRA_b OS=Homo sapiens GN=RAP1GDS1 PE=4 SV=1	607	66.275	5.31		18				31		1.057	0.969	1.012	1.126	1.028	0.966	1.091	0.781	1.081	1	1.269	0.749	1.062	0.758	1.121	0.835	0.949	0.801	0.884	1.044	0.904	1.086	0.974	0.832	0.969	1.03	0.982	1.043	1.093	1.027	0.943		103.031	3	8.87726	2
G5E9Q2	Cold shock domain containing E1, RNA-binding, isoform CRA_d OS=Homo sapiens GN=CSDE1 PE=4 SV=1	844	93.683	6.52		31				18								1.366	1.044	1.1	1.168	1.215	0.929	1.078	0.652	0.799	0.893	1.068	0.832		1.24		1.44	1.078			1.139	1.248		1.007				538.727	8	91.0126	6
G5E9Q6	Profilin OS=Homo sapiens GN=PFN2 PE=3 SV=1	188	20.773	7.52		31				31		0.512	0.517	0.899	0.993	0.572	0.386	1.098	0.991	0.948	1.152	1.257	1.032	1.005	0.933	1.205	1.014	0.958	1.114	0.923	1.102	0.852	1.022	0.948	0.851	0.931	1.043	0.315	0.996	0.596	0.961	0.976		641.793	4	33.6315	3
G5E9W9	GTPase IMAP family member 4 OS=Homo sapiens GN=GIMAP4 PE=4 SV=1	343	39.009	8.1		27				31		1.158	0.962	1.051	1.132	1.343	1.278	1.137	0.944	0.964	0.956	0.791	0.824	1.171	0.722	0.88	1.267	0.979	1.092	1.223	1.189	1.236	1.107	1.03	1.171	1.131	1.093	1.107	1.155	0.97	1.091	0.946		455.658	1	92.9112	1
G5E9Y2	X-prolyl aminopeptidase (Aminopeptidase P) 1, soluble, isoform CRA_b OS=Homo sapiens GN=XPNPEP1 PE=3 SV=1	666	74.751	5.88		31				27				1.258	1.265			1.198	0.837	1.407	1.474	4.748	0.625	1.415	1.16	1.706	2.983	1.219	1.654	1.023	1.128	1.257	1.128	1.07	0.959	0.862	1.292	1.467	1.278	1.297	1.293	1.368		1132.5	10	72.6791	3
G5EA09	Syndecan binding protein (Syntenin), isoform CRA_a OS=Homo sapiens GN=SDCBP PE=4 SV=1	318	34.797	8.51		2				31		1.192	1.223	1.288	1.422	1.178	1.37	1.278	1.192	1.024	1.084	1.1	1.069	1.212	0.798	1.064	1.356	1.147	0.827	1.25	1.227	1.271	1.149	1.176	1.013	1.204	1.209	1.525	1.492	1.084	1.308	0.979		35.61	1
G5EA30	CUG triplet repeat, RNA binding protein 1, isoform CRA_c OS=Homo sapiens GN=CELF1 PE=4 SV=1	514	55.107	8.38		31				2																												1.297		1.197				168.31	2	60.5302	2
G8JL86	Cordon-bleu protein-like 1 OS=Homo sapiens GN=COBLL1 PE=4 SV=1	1233	134.835	6.71		31				31		1.22	1.161	0.916	0.974	1.106	1.119	0.895	0.792	0.865	0.958	1.195	0.783	0.854	0.815	1.154	0.821	0.838	0.987	0.957	0.857	0.954	0.908	0.78	0.891	0.964	0.873	1.073	1.002	0.945	0.973	1.063		455.273	8	105.78	6
G8JLB6	Heterogeneous nuclear ribonucleoprotein H, N-terminally processed OS=Homo sapiens GN=HNRNPH1 PE=4 SV=1	472	51.197	6.8	Oxidation [P138; P144]; Carboxy [E135]	31				31		0.808	0.955	0.777	0.779	0.739	0.74	0.628	0.786	0.587	0.861	0.747	0.669	0.803	0.914	1.18	0.856	0.645	1.126	0.762	0.604	0.911	0.937	0.963	0.7	0.812	0.707	0.646	0.858	0.775	0.935	0.922		956.81	8	120.879	6
G8JLC6	Melanoma inhibitory activity protein 3 OS=Homo sapiens GN=MIA3 PE=4 SV=1	1907	213.508	4.84		12				31		0.855	0.892	0.862	0.904	0.815	0.864	1.029	0.757	0.941	0.937	1.322	0.729	1.009	0.744	1.2	0.72	1.007	0.955	0.895	0.937	0.906	1.041	1.021	0.818	0.826	0.985	0.89	0.868	1.011	1.005	1.018		100.5	2	3.35446	1
G8JLH6	CD9 antigen (Fragment) OS=Homo sapiens GN=CD9 PE=4 SV=1	228	25.391	6.52		31				12								2.02	1.241	1.115	1.274	1.137	0.937	1.22				0.923			1.275		1.132	1.056			1.145							1191.24	4
G8JLI3	Serine/threonine-protein phosphatase 6 regulatory subunit 3 OS=Homo sapiens GN=PPP6R3 PE=4 SV=1	879	98.207	4.61		21				31		0.763	0.708	0.83	0.88	0.697	0.789	0.89	0.785	0.998	0.936	0.745	0.412	0.981	0.706	0.727	0.564	0.898	1.604	0.825	0.889	0.782	1.155	0.897	0.664	0.763	1.003	0.791	0.953	0.797	1.244	0.747		80.5886	3	10.8826	3
G8JLJ4	Phostensin OS=Homo sapiens GN=PPP1R18 PE=4 SV=1	613	68.001	5.45		12				21		0.779	0.845	0.538	0.466	0.665	0.774		1.029		1.388	1.339	1.072		0.551	0.861	0.697		0.771	0.957		0.973			0.954	1.016			0.488		0.54	1.204		41.95	1	14.1995	1
G8JLK1	Vesicle transport protein USE1 OS=Homo sapiens GN=USE1 PE=4 SV=1	259	29.351	9.07		12				12									1.352		1.457	2.06	1.062		1.344	1.395	1.135		1.138	1.081		1.046			1.177	0.97								119.22	1	19.627	1
G8JLL9	Myosin-14 OS=Homo sapiens GN=MYH14 PE=4 SV=1	2036	231.9	5.6	Oxidation [P791; P795]; Carboxy [D1488; D1489; D1493]	31				12		1.204	1.207			1.179	1.186		1.311		1.301	0.976	1.17		0.874	1.189	0.933		0.892															4122.08	19	168.334	17
H0UI06	Cytochrome c oxidase subunit 7A2, mitochondrial OS=Homo sapiens GN=COX7A2 PE=4 SV=1	115	12.836	9.13		31				31		1.388	1.37	1.009	1.081	1.418	1.285	1.207	1.163	0.966	1.17	1.12	1.386	1.087	0.969	1.103	1.178	1.099	1.184	0.903	1.151	0.838	1.099	0.956	0.903	0.948	1.097	1.894	0.986	1.17	0.967	0.858		2049.07	2	157.179	1
H0Y368	Dolichol-phosphate mannosyltransferase (Fragment) OS=Homo sapiens GN=DPM1 PE=4 SV=1	295	33.307	9.14		12				31		0.717	1.017	1.082	1.169	0.815	1.069	1.147	1.09	0.878	0.691	0.659	0.613	0.785	0.916	0.809	0.896	0.939	0.828	0.857	1.24	1.259	1.102	0.972	0.927	1.102	0.833	1.114	1.199	0.989	1.261	0.826		63.73	1	5.79023	2
H0Y3X6	Negative elongation factor A (Fragment) OS=Homo sapiens GN=WHSC2 PE=4 SV=1	532	57.936	9.57		11				12		1.133	1.187			1.056	1.184		1.048		1.117	1.437	0.891							1.116		1.346			1.267	1.26								19.79	1	10.6374	1
H0Y4B9	Propionyl-CoA carboxylase alpha chain, mitochondrial (Fragment) OS=Homo sapiens GN=PCCA PE=4 SV=1	134	14.174	5		23				11				1.049	1.166															0.912		1.183			1.323	1.252		0.938	1.329	1.097	1.199	1.218		415.747	3	32.7139	1
H0Y4M4	Retinoic acid receptor RXR-beta (Fragment) OS=Homo sapiens GN=RXRB PE=4 SV=1	96	10.74	7.46	Oxidation [P3; P6]	20				23		1.18	1.245	1.309	1.481	1.467	1.893	1.279	2.206	1.119	2.219	1.066	1.115	1.098				1.442			1.302		1.235	1.174			1.19	1.907	1.514	1.414	1.322	1.125		29.22	3
H0Y6C3	Pyrroline-5-carboxylate reductase 3 (Fragment) OS=Homo sapiens GN=PYCRL PE=4 SV=1	261	27.121	7.75		31				20		0.842	0.574			0.579	0.69	0.855		0.655				1.063	0.564	0.943	0.738	0.653	1.552	0.887	0.638	0.683	1.067	0.766	0.476	0.33	0.834							989.203	5	52.2673	5
H0Y7R7	5'-nucleotidase (Fragment) OS=Homo sapiens GN=NT5E PE=4 SV=1	230	25.73	6.68		0				31		1.125	1.252	1.018	1.151	1.159	1.197	1.189	1.338	0.995	1.394	0.98	0.922	1.044	1.052	1.15	1.226	1.054	0.898	1.269	1.157	1.155	0.991	0.933	1.079	1.228	1.044	0.89	1.15	1.037	1.084	0.891		42.5	1	7.02551	1
H0Y804	Aldo-keto reductase family 1 member C1 (Fragment) OS=Homo sapiens GN=AKR1C1 PE=4 SV=1	248	28.16	8.79	Oxidation [P153]; Acetyl [K152]	27																																						3133.45	10	400.534	7
H0Y886	NADH dehydrogenase [ubiquinone] 1 beta subcomplex subunit 5, mitochondrial (Fragment) OS=Homo sapiens GN=NDUFB5 PE=4 SV=1	206	23.529	9.6		31				27		0.598	0.609	0.653	0.374	0.873	0.931	0.992	0.675	0.842	0.829	0.712	0.655	0.932				1.008		0.939	1.09	0.669	0.84	0.882	0.601	0.963	1.005	0.848	0.556	0.828	0.699	0.675		976.49	5	69.9877	1
H0Y8K2	Uncharacterized protein (Fragment) OS=Homo sapiens PE=3 SV=1	446	48.425	5.3		27				31		1.032	1.315	1.123	1.219	1.167	1.251	0.97	1.21	0.783	1.178	1.067	1.077	0.804	1.068	1.1	1.026	0.85	0.715	0.874	0.89	1.079	1.009	0.944	1.028	1.052	0.809	1.147	1.187	1.068	1.384	0.921		603.459	4	123.798	3
H0Y9R0	Lipase maturation factor 2 (Fragment) OS=Homo sapiens GN=LMF2 PE=4 SV=1	714	78.671	9.92		25				27		0.813	0.851	0.692	0.734	0.681	0.71	1.236	0.684	0.961	0.575	0.248	0.662	1.028				1.151		0.961	0.915	0.609	0.947	1.023	0.603	0.692	0.964	1.311	0.804	1.314	0.651	1.337		56.4033	2	27.5396	3
H0YAC1	Plasma kallikrein light chain (Fragment) OS=Homo sapiens GN=KLKB1 PE=3 SV=1	686	76.833	8.06		27				25		1.136	1.436	0.799	0.652	1.312	1.29	1.308	0.611	1.056	0.827	0.744	0.791	1.11				1.102		1.256	1.372	0.897	1.113	1.118	0.833	1.117	1.194		0.724		0.711	0.983		91.71	2	28.5307	2
H0YBZ2	HLA class II histocompatibility antigen gamma chain (Fragment) OS=Homo sapiens GN=CD74 PE=4 SV=1	316	35.066	7.72		27				27				0.845	0.818			1.026	0.923	0.814	1.083	1.499	0.847	1.095	1.014	1.217	1.073	1.081	1.487	1.162	0.83	1.194	1.058	0.91	1.309	1.163	0.907	0.936	0.881	1.106	0.903	0.96		685.45	1	104.145	1
H0YCB4	Transcription factor p65 (Fragment) OS=Homo sapiens GN=RELA PE=4 SV=1	72	8.359	11.4		7				27				1.003	1.172			1.142	1.383	1.33	1.591	2.771	1.008	1.096	1.256	2.25	1.249	0.993	1.161	0.961	0.954	1.042	1.045	0.927	0.949	0.921	1.152	1.474	0.984	1.309	1.022	1.298				10.0341	2
H0YHG0	Uncharacterized protein (Fragment) OS=Homo sapiens PE=4 SV=1	523	59.148	8.59		31				7				0.811	0.696																							0.333	0.763	0.807	0.798	0.946		350.61	3	30.8407	1
H0YI09	Methyltransferase-like protein 7A (Fragment) OS=Homo sapiens GN=METTL7A PE=4 SV=1	244	28.28	8.38		27				31		0.939	0.923	0.849	1.086	0.863	0.889	0.93	0.967	1.112	1.126	1.525	0.787	1.14	0.975	1.405	0.831	1.008	1.069	0.997	0.973	0.855	1.046	0.811	1.129	0.977	1.072	1.082	0.959	0.953	0.885	0.886		2726.23	7	41.3105	2
H0YIC4	Citrate synthase (Fragment) OS=Homo sapiens GN=CS PE=3 SV=1	123	14.114	9.57	Oxidation [P16]	27				27		1.102	1.278	1.206	1.207	1.163	1.31	1.055	1.311	1.033	1.294	0.63	0.96	0.878				1.169		1.089	1.04	1.176	1.069	1.107	1.243	1.3	1.048	0.886	1.325	1.246	1.169	1.138		6388.64	7	475.976	4
H0YII9	Acyl-CoA synthetase short-chain family member 3, mitochondrial (Fragment) OS=Homo sapiens GN=ACSS3 PE=4 SV=1	75	8.453	8.92		8				27		0.759	0.899	0.741	0.96	0.918	0.9	1.013	0.827	0.877	0.9	0.752	0.59	0.824				1.258		1.043	1.102	1.136	1.264	1.037	0.816	0.931	0.885	0.73	1.017	0.998	1.062	1.035		1173.13	5	59.5071	2
H0YIV9	Glutamyl-tRNA(Gln) amidotransferase subunit C, mitochondrial (Fragment) OS=Homo sapiens GN=GATC PE=3 SV=1	168	18.704	5.73		15				8									1.328		1.763	1.467	1.167		2.057	1.947	2.118		1.666															35.9033	1	25.9408	2
H0YJ66	Dehydrogenase/reductase SDR family member 7 (Fragment) OS=Homo sapiens GN=DHRS7 PE=3 SV=1	399	44.762	9.03		31				15		0.906	0.953	0.826	0.722	0.803	0.91													1.004		1.009			0.86	0.921		0.594	0.73	0.798	0.795	0.993		548.548	6	104.173	4
H0YK46	40S ribosomal protein S17 (Fragment) OS=Homo sapiens GN=RPS17 PE=3 SV=1	191	21.629	8.92		31				31		0.879	0.887	1.053	1.098	0.827	0.843	1.151	0.738	1.094	0.96	1.088	1.088	1.019	0.964	1.366	1.048	0.92	1.405	1.034	1.094	0.941	1.048	0.942	0.887	1.164	1.075	0.739	1.102	1.005	1.076	0.957		1460.28	2
H0YK48	Tropomyosin alpha-1 chain OS=Homo sapiens GN=TPM1 PE=3 SV=1	248	28.563	4.77		25				31		1.173	1.201	1.008	1.045	1.015	1.118	1.009	0.998	1.257	1.185	1.534	0.897	1.154	0.978	1.511	1.323	0.945	1.186	0.9	0.923	0.872	1.029	0.894	0.857	0.983	1.095	1.191	0.999	1.032	1.012	0.863		2417.7	11	460.06	10
H0YK83	Signal peptidase complex catalytic subunit SEC11A OS=Homo sapiens GN=SEC11A PE=4 SV=1	185	21.44	9.42		31				25				0.691	0.607			0.709	1.27	0.71	0.968	0.87	1.166	0.887	0.784	0.92	0.605	0.745	1.221	0.908	0.828	0.721	0.915	0.941	0.705	0.777	0.884		0.777		0.801	1.24		164.035	4	123.063	3
H0YKE0	WD repeat-containing protein 72 OS=Homo sapiens GN=WDR72 PE=4 SV=1	1112	124.499	6.81		12				31		1.018	0.887	1.022	1.038	1.172	1.044	1.028	1.152	1.005	1.055	1.305	0.721	0.962	1.003	1.334	1.332	0.981	1.358	0.934	1.005	1.033	1.035	0.782	0.772	1.017	0.97	0.693	1.074	0.878	1.084	1.156		103.266	2
H0YKV0	Isovaleryl-CoA dehydrogenase, mitochondrial (Fragment) OS=Homo sapiens GN=IVD PE=4 SV=1	145	15.762	8.73	Oxidation [P36]; Carboxy [E35; D41]; Acetyl [K46; K48]	8				12		0.883	0.965			0.644	0.623	1.188		0.966				1.14				0.988			0.858		0.828	0.898			0.871							1520.78	6	56.3305	3
H0YMV8	40S ribosomal protein S27 OS=Homo sapiens GN=RPS27L PE=3 SV=1	100	11.338	9.32		26				8		1.28	1.138			1.375	1.415								1.003	1.192	1.053		0.832															289.569	2	38.1926	1
H0YNJ6	GMP reductase OS=Homo sapiens GN=GMPR2 PE=3 SV=1	427	46.908	8.51	Carboxy [D255]	31				26		0.773	0.913			0.754	0.816	0.898	0.862	1.097	0.846	1.05	1.053	0.95	0.933	1.176	0.716	0.803	1.213	0.867	0.843	0.868	0.701	0.881	0.71	0.899	0.831	0.552		0.777				1042.28	9	86.7483	4
H1ZZW1	CADM1 protein OS=Homo sapiens GN=CADM1 PE=2 SV=1	471	51.501	4.87		13				31		0.798	0.87	1.044	1.032	0.68	0.859	0.913	1.055	0.837	1.172	1.017	1.067	0.863	0.959	1.034	1.147	0.779	1.032	1.243	0.936	1.289	0.92	0.911	1.026	1.208	0.838	0.655	1.094	0.865	1.014	0.912		48.9262	2	10.787	1
H3BLZ8	Probable ATP-dependent RNA helicase DDX17 OS=Homo sapiens GN=DDX17 PE=3 SV=1	731	80.389	8.37		31				13				0.631	0.634				0.472		0.538	0.661	0.436		0.645	0.672	0.455		0.894										0.63		0.723	0.835		3018.37	17	380.808	12
H3BMD8	cAMP-regulated phosphoprotein 19 OS=Homo sapiens GN=ARPP19 PE=4 SV=1	131	14.475	8.31		2				31		0.948	0.906	1.006	1.07	0.83	0.863	1.045	0.556	1.04	0.737	1.044	0.623	1.023	0.995	1.494	1.024	1.093	1.414	0.803	0.974	0.86	1.068	0.882	0.781	0.801	1.053	1.111	0.976	1.114	1.066	0.984				3.77795	1
H3BMK9	Tryptase alpha/beta-1 OS=Homo sapiens GN=TPSAB1 PE=3 SV=1	292	32.419	7.09		31				2																												1.005		1.044				313.12	6	100.763	3
H3BN02	Integrin alpha-X OS=Homo sapiens GN=ITGAX PE=3 SV=1	1169	128.456	6.6		4				31		0.941	0.721	1.6	1.644	0.724	0.688	0.944	2.014	1.01	1.277	1.358	1.258	1.74	1.872	3.036	1.392	1.068	0.873	2.255	0.989	1.012	1.228	0.943	1.218	0.856	1.116	1.167	0.985	1.037	1.221	1.354		35.43	2	2.85238	1
H3BN98	Uncharacterized protein (Fragment) OS=Homo sapiens PE=4 SV=2	237	27.15	9.55		31				4									1.83		2.041	2.666	3.172																					1583.88	3	132.241	1
H3BND4	Pyridoxal-dependent decarboxylase domain-containing protein 1 OS=Homo sapiens GN=PDXDC1 PE=3 SV=1	806	88.706	5.48	Oxidation [P406]	29				31		1.071	1.037	1.137	1.06	1.018	1.281	1.129	1.234	0.905	1.109	1.137	0.684	0.886	0.795	1.186	0.838	0.914	0.658	0.819	1.068	0.875	1.035	0.907	1.009	1.165	0.911	1.156	1.31	1.214	1.075	0.924		325.417	5	35.74	3
H3BNS4	Cytosolic Fe-S cluster assembly factor NUBP2 (Fragment) OS=Homo sapiens GN=NUBP2 PE=4 SV=1	271	29.604	9.45		13				29		1.173	1.214	1.062	1.238	1.236	1.279	1.248	0.98	0.938	1.306	0.889	0.802	1.011	1.34	1.441	0.841	1.048	1.358	0.94	1.108	0.897	1.049	0.846	0.938	0.972	1.147		1.134		1.114	0.983		72.56	3	13.4719	2
H3BP13	Trafficking protein particle complex subunit 2-like protein OS=Homo sapiens GN=TRAPPC2L PE=4 SV=1	241	27.285	8.51		12				13				1.505	1.462				1.722		1.79	1.984	1.189							1.107		1.189			1.006	1.134			1.211		1.246	0.978				4.8812	1
H3BP20	Beta-hexosaminidase subunit alpha OS=Homo sapiens GN=HEXA PE=4 SV=1	540	61.96	5.21		31				12								1.182	1.151	1.128	1.239	1.268	1.083	1.056				1.387			1.064		1.139	1.013			1.229							837.037	8	215.998	5
H3BPE7	RNA-binding protein FUS OS=Homo sapiens GN=FUS PE=4 SV=1	527	53.465	9.36	Oxidation [P321]	31				31		1.554	1.102	1.28	1.35	1.455	1.511	1.363	1.455	1.081	2.123	1.371	1.325	1.425	0.974	1.474	1.353	1.129	1.007	1.953	1.213	1.339	1.231	1.091	1.524	1.175	1.261	1.212	1.214	1.094	1.153	1.076		293.218	6	40.374	2
H3BQK0	ATP-dependent RNA helicase DDX19B OS=Homo sapiens GN=DDX19B PE=4 SV=1	484	54.465	7.87		22				31		0.926	0.82	0.831	0.903	0.812	0.713	0.897	0.438	1.026	0.676	0.982	0.553	0.969	0.664	0.816	0.624	0.82	0.825	0.761	0.854	0.806	1.034	0.831	0.693	0.789	0.882	0.8	0.823	0.918	0.933	0.915		192.693	6	16.7639	2
H3BRF5	KIAA1970 protein, isoform CRA_c OS=Homo sapiens GN=EARS2 PE=3 SV=1	534	59.951	8.07		27				22								1.035	0.565	0.918	0.591	0.569	0.692	0.989	0.862	0.945	0.753	0.845	0.98	1.065	0.995	1.177	1.019	0.896	0.855	1.121	0.971	0.706		1.073				608.274	4	83.3396	5
H3BRN4	4-aminobutyrate aminotransferase, mitochondrial OS=Homo sapiens GN=ABAT PE=3 SV=1	515	58.103	8.09		31				27		0.788	0.881	0.543	0.393	0.807	0.934	0.822	0.278	0.828	0.467	0.43	0.516	0.888				1.035		0.993	0.915	0.894	1.057	0.784	0.998	0.994	0.933	0.436	0.443	0.684	0.527	1.419		11059.2	27	902.482	12
H3BS72	3-hydroxyacyl-CoA dehydratase 3 OS=Homo sapiens GN=PTPLAD1 PE=4 SV=1	400	47.088	8.85		31				31		1.03	1.392	1.165	1.214	0.97	0.995	1.105	1.659	0.962	1.367	0.694	1.037	0.875	0.954	0.923	1.203	1.192	0.721	1.17	1.193	1.206	1.07	1.113	1.039	1.298	1	1.139	1.247	1.257	1.119	0.926		682.85	4	286.154	3
H3BTB6	COX assembly mitochondrial protein 2 homolog OS=Homo sapiens GN=CMC2 PE=4 SV=1	93	10.616	8.27		12				31		1.097	1.083	1.081	1.091	1.099	1.234	1.086	0.761	1.011	0.923	0.868	0.887	1.062	0.8	1.107	0.898	1.004	0.943	1.143	1.031	1.155	1.107	0.958	1.066	1.186	0.995	0.67	1.058	0.673	1.043	1.038				9.57216	1
H3BUT6	Alpha-mannosidase 2C1 OS=Homo sapiens GN=MAN2C1 PE=4 SV=1	1057	117.112	6.73		31				12		1.345	1.353			1.306	1.566								1.33	1.492	1.565		1.091	1.045		1.049			1.237	1.05								182.786	3	23.2729	5
H3BVG0	Nuclear pore complex protein Nup93 OS=Homo sapiens GN=NUP93 PE=4 SV=1	880	99.492	5.73		31				31		1.269	1.169	1.123	1.278	1.314	1.3	1.064	1.073	0.963	1.092	1.237	0.992	0.959	1.115	1.259	1.055	0.938	1.159	1.01	0.923	1.028	0.953	0.961	1.156	0.914	0.936	1.745	1.127	1.162	0.997	0.974		416.785	9	84.0284	3
H7BY58	Protein-L-isoaspartate O-methyltransferase OS=Homo sapiens GN=PCMT1 PE=3 SV=1	286	30.339	6.73		31				31		0.988	0.987	0.964	1.045	0.957	0.929	1.066	0.766	0.989	1.014	1.297	0.792	0.961	0.765	1.085	0.796	0.936	1.12	0.86	0.981	0.878	1.003	0.861	0.757	0.88	0.965	1.171	1.035	1.197	1.045	1.045		292.571	3	83.3438	4
H7BYM6	High mobility group protein HMG-I/HMG-Y OS=Homo sapiens GN=HMGA1 PE=4 SV=1	328	34.274	10.27		26				31		1.024	1.097	0.847	0.887	0.879	0.963	1.05	0.903	0.964	1.017	1.136	1.15	0.956	0.977	1.076	0.857	0.957	0.877	0.994	0.927	0.922	0.932	0.853	0.999	1.013	0.963	0.617	0.901	0.834	0.922	1.05		594.334	2
H7BYT1	Casein kinase I isoform delta OS=Homo sapiens GN=CSNK1D PE=4 SV=2	427	49.033	9.94		23				26		1.706	1.231			1.072	0.983	0.937	0.793	1.497	1.178	2.044	0.894	1.283	1.258	1.388	1.076	1.05	1.54	0.979	0.864	1.119	0.947	0.973	1.079	0.866	0.989	1.004		1.105				57.09	2	19.9472	1
H7BYY3	Mediator of RNA polymerase II transcription subunit 23 OS=Homo sapiens GN=MED23 PE=4 SV=1	1374	156.998	7.4		8				23		0.429	0.575	0.486	0.345	0.362	0.359	0.353		0.605				0.983				0.442		0.758	0.571	0.714	0.582	1.088	0.604	0.732	0.453	0.322	0.477	0.715	0.386	1.562		26.78	1	6.42652	2
H7BYZ3	Calcineurin subunit B type 1 OS=Homo sapiens GN=PPP3R1 PE=4 SV=1	331	36.854	8.34		4				8									0.733		0.806	0.988	0.767							0.612		0.538			0.312	0.482								27.3	1
H7BZ14	Peptidyl-prolyl cis-trans isomerase (Fragment) OS=Homo sapiens GN=PPIL3 PE=3 SV=1	180	20.259	7.43		8				4									0.944		0.863	1.196	0.878																					46.2067	2
H7BZ59	Secretory carrier-associated membrane protein 4 (Fragment) OS=Homo sapiens GN=SCAMP4 PE=4 SV=1	239	26.768	8.82		19				8									0.857		1.032	1.065	0.909		1.281	1.419	1.199		1.036															244.01	1	35.2912	1
H7C0H4	Cytochrome c oxidase subunit 7A1, mitochondrial (Fragment) OS=Homo sapiens GN=COX7A1 PE=4 SV=1	109	12.198	10.35	Oxidation [P70]	19				19		1.162	1.074	0.863	0.934	1.146	1.056		1.003		1.511	1.136	1.024							1.018		1.063			1.059	1.073		1.053	1.004	1.117	0.993	1.013		124.407	2	20.4028	1
H7C131	3-ketoacyl-CoA thiolase, peroxisomal (Fragment) OS=Homo sapiens GN=ACAA1 PE=3 SV=1	290	30.314	8.63	Oxidation [P268]	4				19		1.263	1.34	1.032	1.157	1.387	1.02		0.669		0.771	0.912	0.896		1.304	0.867	0.791		0.855									1.237	1.145	1.094	1.25	0.801		6616.08	13	480.829	6
H7C1E4	AP-1 complex subunit sigma-1A (Fragment) OS=Homo sapiens GN=AP1S1 PE=4 SV=1	191	22.161	9.16		4				4									1.299		1.437	1.361	1.3																					71.52	2	8.1858	2
H7C1R8	Solute carrier family 22 member 5 (Fragment) OS=Homo sapiens GN=SLC22A5 PE=4 SV=1	136	15.572	8.31		10				4		0.818	0.972			0.939	0.991																											27.15	2	6.6383	1
H7C1Z7	Carboxy-terminal domain RNA polymerase II polypeptide A small phosphatase 1 (Fragment) OS=Homo sapiens GN=CTDSP1 PE=4 SV=1	262	29.182	5.99		4				10									1.257		1.591	0.79	1.161							1.056		1.145			1.119	1.244		1.075		0.956						4.61559	2
H7C2I1	Protein arginine N-methyltransferase 1 OS=Homo sapiens GN=PRMT1 PE=4 SV=1	371	42.434	5.35		31				4																				1.278		1.238			1.024	0.969								751.741	5	98.3916	2
H7C2N1	Prothymosin alpha (Fragment) OS=Homo sapiens GN=PTMA PE=4 SV=1	148	15.848	4.23		8				31		1.331	1.172	1.105	1.244	1.25	1.391	1.117	0.909	1.021	0.855	1.298	0.99	1.019	0.931	1.071	0.984	0.992	0.854	0.864	1.033	1.048	1.071	0.915	0.959	1.005	0.958	1.322	1.167	1.199	1.162	0.979		32.9	1	3.766	1
H7C2Q8	EBNA1 binding protein 2, isoform CRA_d OS=Homo sapiens GN=EBNA1BP2 PE=4 SV=1	361	40.659	9.98		14				8								0.536		0.61				1.016				0.444			0.744		0.909	1.357			0.73							71.03	1	12.5719	1
H7C2R1	NADH dehydrogenase [ubiquinone] 1 alpha subcomplex subunit 3 (Fragment) OS=Homo sapiens GN=NDUFA3 PE=4 SV=1	69	7.618	7.17		4				14								0.715	0.922	1.008	0.9	0.904	1.269	1.086				0.928			0.858		1.038	0.664			1.095	1.456		1.166				72.5143	2
H7C2R7	Spermine synthase (Fragment) OS=Homo sapiens GN=SMS PE=3 SV=1	311	33.457	5.6	Oxidation [P37; P39; P42]	4				4																				1.647		0.717			4.409	0.71								85.7114	2	44.9182	3
H7C3F0	Collagen alpha-1(XVI) chain (Fragment) OS=Homo sapiens GN=COL16A1 PE=4 SV=1	235	22.617	5.05	Oxidation [P17; P20; P23]	17				4									1.382		1.212	1.123	0.875																							23.6074	1
H9KV28	Protein diaphanous homolog 1 OS=Homo sapiens GN=DIAPH1 PE=4 SV=1	1273	141.481	5.47		29				17		3.855	1.221	1.744	0.665	1.417	1.611		1.568		1.028	1.272	1.598		0.741	0.782	0.872		0.628										0.641		0.834	2.426		364.439	7	26.0275	2
H9KV44	Protein EFR3 homolog A OS=Homo sapiens GN=EFR3A PE=4 SV=1	821	92.882	6.76		8				29		1.097	1.512	0.901	1.003	1.223	1.258	1.065	1.02	1	1.216	1.751	1.697	0.912	1.218	1.397	1.153	0.93	1.122	1.098	0.958	1.217	1.151	0.782	1.063	1.12	0.999		0.989		0.919	0.891		43.6415	3
H9KV70	Neutrophil gelatinase-associated lipocalin OS=Homo sapiens GN=LCN2 PE=3 SV=1	200	22.888	8.91	Oxidation [P111]	31				8									0.482		0.629	0.59	0.936							0.873		1.086			0.937	0.974								657.593	6	21.2803	3
H9KVA0	Thymidine phosphorylase OS=Homo sapiens GN=TYMP PE=4 SV=1	487	50.373	5.53		27				31		1.384	1.33	0.991	1.488	1.767	1.409	1.262	1.285	1.033	1.335	2.849	1.177	1.313	1.617	1.612	2.876	1.474	2.048	1.408	1.234	1.445	1.157	1.282	1.466	1.532	1.916	1.764	0.92	1.091	1.201	1.171		316.68	3	55.0994	4
H9KVA9	Lys-63-specific deubiquitinase BRCC36 OS=Homo sapiens GN=BRCC3 PE=4 SV=1	317	36.115	6.2		4				27		1.801	0.964	1.07	1.211	2.175	1.671	1.143	1.204	1.272	1.991	5.082	0.95	1.086				1.327		1.176	1.081	1.065	1.097	0.945	1.09	1.293	1.258	1.567	1.127	1.115	1.213	0.997		109.34	2
I3L0E3	28S ribosomal protein S17, mitochondrial OS=Homo sapiens GN=MRPS17 PE=4 SV=1	225	25.704	6.07		20				4									0.965		1.027	1.103	0.92																					141.91	2	31.4774	1
I3L0Q9	Uncharacterized protein OS=Homo sapiens PE=4 SV=1	536	59.625	7.42		24				20		1.462	1.743			1.583	1.682	0.913	1.449	0.846	1.385	1.163	1.036	0.896				0.802		1.009	0.853	1.087	0.783	0.869	3.156	1.176	0.795							161.75	4	26.2817	4
I3L1Q2	B-cell CLL/lymphoma 7 protein family member C (Fragment) OS=Homo sapiens GN=BCL7C PE=4 SV=1	293	32.816	6.46		4				24		1.216	1.229			1.228	1.113	1.374	0.975	1.032	1.256	1.044	1.155	1.051	0.683	0.877	0.624	1.245	0.721	1.04	1.276	1.063	1.16	1.093	1.021	1.038	1.275							29.33	1	3.72664	1
I3L416	Coronin OS=Homo sapiens GN=CORO7 PE=3 SV=1	1048	114.095	6.33		16				4																				1.024		1.058			0.972	0.919								267.824	5	40.9602	4
I3L448	ATP synthase mitochondrial F1 complex assembly factor 1 OS=Homo sapiens GN=ATPAF1 PE=4 SV=1	351	38.837	6.1		25				16								1.151	0.946	1.09	1.336	2.355	0.946	1.097				1.113		1.25	1.13	1.191	1.073	1.049	1.059	1.065	1.163							218.351	4	21.8556	2
I3L4Q0	HCG1818442, isoform CRA_a OS=Homo sapiens GN=FAM195B PE=4 SV=1	118	12.943	9.63		16				25		1.341	1.476	0.897	1.126	1.47	1.556	1.012	1.415	0.877	1.366	0.956	0.98	0.92				1.092		1.096	1.028	1.208	1.022	1.075	1.223	1.359	0.952		1.009		1.097	0.886		74.3567	1	10.5625	1
I3L504	Eukaryotic translation initiation factor 5A-1 OS=Homo sapiens GN=EIF5A PE=4 SV=1	186	20.49	5.25		31				16								1.106		0.98				1.005	0.949	1.191	1.1	1.014	1.26	0.953	1.014	1.033	0.977	0.893	0.949	1.04	1.132							3172.07	7	32.9651	1
I3NI00	Basigin OS=Homo sapiens GN=BSG PE=4 SV=1	432	46.372	8.85		31				31		1.512	1.385	1.236	1.273	1.55	1.695	1.306	1.061	1.214	1.31	1.366	0.922	1.271	1.135	1.58	1.402	1.171	0.871	1.138	1.196	1.115	1.132	1.079	1.039	0.967	1.133	1.308	1.344	1.107	1.275	1.012		205.912	3	66.9991	2
J3KMX7	Matrix Gla protein OS=Homo sapiens GN=MGP PE=4 SV=1	128	15.316	9.32		31				31		1.007	1.212	0.87	0.876	1.022	1.151	0.741	1.303	0.834	1.064	0.878	0.87	0.646	1.152	1.285	1.128	0.963	1.077	0.877	0.766	0.928	0.743	1.036	0.595	0.82	0.786	0.609	0.884	0.895	0.924	1.139		554.884	3	138.569	3
J3KMZ8	Zinc finger protein ubi-d4 OS=Homo sapiens GN=DPF2 PE=4 SV=1	405	45.751	6.98		12				31		0.966	0.781	0.707	0.681	0.795	0.966	0.598	1.118	0.725	1.337	1.198	0.966	0.845	0.814	1.264	0.758	0.7	0.823	0.958	0.719	0.728	0.725	0.902	0.767	0.708	1.015	0.523	0.717	0.81	0.699	1.132		117.717	1	15.2354	1
J3KN00	NADH dehydrogenase (Ubiquinone) 1 alpha subcomplex, 13 OS=Homo sapiens GN=NDUFA13 PE=4 SV=1	227	25.804	9.82	Oxidation [P156]	31				12								1.103		0.974				1.138				1.192		0.877	1.046	0.885	1.04	0.924	0.863	0.886	1.043							1001.65	3	399.726	6
J3KN06	Selenocysteine lyase OS=Homo sapiens GN=SCLY PE=4 SV=1	453	48.763	7.12		31				31		0.868	1.178	1.124	1.373	0.765	0.847	1.258	1.274	1.038	1.091	1.018	0.965	1.048	1.335	1.569	0.985	1.356	0.799	0.74	1.161	0.898	1.185	1.075	0.934	0.999	1.016	1.439	1.318	1.261	1.265	0.99		905.621	7	147.356	5
J3KN10	Phosphatidylinositol 4-kinase alpha OS=Homo sapiens GN=PI4KA PE=4 SV=1	2102	236.678	7.06		17				31		1.006	1.065	0.88	0.91	0.924	0.962	1.029	1.078	0.876	1.029	0.886	0.86	1.07	0.904	0.922	0.889	0.981	0.858	0.924	0.934	0.936	1.026	1.011	0.867	0.931	0.927	1	0.915	1.122	0.887	1.068		149.617	2	21.0755	2
J3KN16	Protein KIAA0368 OS=Homo sapiens GN=KIAA0368 PE=4 SV=1	2017	223.552	8.75		25				17				1.107	1.076				1.054		1.076	0.993	0.867		0.71	1.016	0.803		0.964	0.88		0.905			0.747	0.921			1.018		1.05	1.064		219.81	7	30.3471	4
J3KN25	Galactocerebrosidase OS=Homo sapiens GN=GALC PE=4 SV=1	685	77.015	6.64		8				25		1.07	1.213	0.986	1.114	1.238	1.02	1.196	0.708	0.981	0.814	1.036	0.935	0.987				0.992		0.933	1.122	0.955	0.975	0.923	0.931	0.953	1.054		1.15		0.996	0.904		53.67	1	12.4344	1
J3KN36	Nodal modulator 3 OS=Homo sapiens GN=NOMO3 PE=4 SV=1	1267	139.293	5.67		31				8									0.907		1.294	1.074	0.809							1.316		1.183			1.162	1.227								303.421	6	54.7676	3
J3KN41	Integrin alpha-6 OS=Homo sapiens GN=ITGA6 PE=3 SV=1	1130	126.526	6.61		31				31		0.919	1.127	0.806	0.724	0.846	0.91	1.055	0.659	0.891	0.794	0.787	0.798	0.925	0.867	0.959	0.933	0.857	1.298	1.006	1.126	0.891	1.053	1.091	0.754	1.032	0.969	1.233	0.847	0.931	0.847	1.042		1031.51	15	173.765	11
J3KN62	Cadherin-13 OS=Homo sapiens GN=CDH13 PE=4 SV=1	760	83.345	5.12		31				31		1.144	1.404	1.089	1.227	1.129	1.212	1.235	1.022	1.138	1.227	0.888	1.001	1.171	0.94	1.163	1.171	1.164	1.056	0.994	1.206	1.012	1.208	0.99	0.878	0.962	1.27	0.905	1.122	0.907	1.178	1.011		219.857	4	71.8405	4
J3KN66	Torsin-1A-interacting protein 1 OS=Homo sapiens GN=TOR1AIP1 PE=4 SV=1	599	67.781	7.9		31				31		0.947	0.957	0.837	0.971	1.035	0.944	0.662	1.122	0.857	1.097	0.847	1.308	1.049	1.161	1.547	1.021	0.678	3.786	0.794	0.782	0.939	0.761	0.807	0.732	0.796	0.785	1.25	0.865	1.046	0.876	0.772		2346.12	6	242.898	4
J3KN67	Tropomyosin alpha-3 chain OS=Homo sapiens GN=TPM3 PE=3 SV=1	285	33.202	4.77		31				31		0.982	0.947	1.225	1.718	0.891	0.872	1.119	1.131	1.095	1.342	1.936	0.855	0.995	1.132	1.484	1.481	1.144	1.563	0.838	1.105	0.891	1.109	0.947	0.871	0.895	1.041	1.561	1.382	1.292	1.281	1.118		2326.71	15	495.037	13
J3KN82	Probable methylthioribulose-1-phosphate dehydratase OS=Homo sapiens GN=APIP PE=4 SV=1	259	29.281	7.96		12				31		0.985	0.817	0.946	1.09	1.139	0.712	0.907	1.475	0.86	1.682	1.879	1.02	0.923	0.9	0.872	0.523	1.162	0.651	0.752	1.013	0.878	0.994	0.882	0.655	0.857	0.987	1.496	0.974	1.173	1.107	1.102		71.08	2
J3KNA0	Mitochondrial inner membrane protein OXA1L OS=Homo sapiens GN=OXA1L PE=3 SV=1	495	55.234	9.69		27				12		0.901	0.94			0.893	0.881		1.103		1.337	1.066	0.888							0.703		0.933			0.911	0.807								304.411	4	87.328	1
J3KNB2	Abl interactor 2 OS=Homo sapiens GN=ABI2 PE=4 SV=1	513	55.648	6.02	Oxidation [P127; P133]	27				27				1.149	1.306			1.401	1.107	1.023	1.176	1.061	0.86	1.161	0.974	1.029	0.934	1.218	0.773	0.997	1.241	1.061	1.226	0.955	0.874	1.022	1.244	1.284	1.23	1.126	1.209	0.992		215.117	2	25.8659	2
J3KNE7	Tumor protein D53 OS=Homo sapiens GN=TPD52L1 PE=4 SV=1	209	22.985	6.01		13				27				1.033	1.049			1.001	0.954	1.062	0.981	0.981	0.747	0.993	0.962	1.081	1.177	1.047	1.243	0.968	1.021	0.959	1.016	1.01	0.903	0.821	1.196	1.466	1.057	1.114	1.08	0.921		144.44	1
J3KNF8	Cytochrome b5 type B OS=Homo sapiens GN=CYB5B PE=3 SV=1	150	16.684	4.97		23				13				0.9	1.112				0.917		1.035	0.919	0.631							1.048		1.238			0.953	0.985			0.98		1.056	1.021		181.24	2	57.1842	3
J3KNH4	PDZ and LIM domain protein 2 OS=Homo sapiens GN=PDLIM2 PE=4 SV=1	602	62.707	10.9	Oxidation [P508; P512]	31				23		0.774	0.755	1.167	1.234	0.636	0.652	1.032		1.048				1.028				0.871		0.933	0.925	0.97	1.068	0.856	0.888	0.943	0.955	0.668	1.143	0.869	1.197	1.061		1993.1	13	263.306	11
J3KNI1	Conserved oligomeric Golgi complex subunit 4 OS=Homo sapiens GN=COG4 PE=4 SV=1	789	89.444	5.21		4				31		0.936	1.033	0.893	1.026	0.817	0.923	0.997	0.933	0.85	0.871	0.829	0.897	0.928	1.036	1.044	1.008	0.964	1.02	0.866	1.015	1.172	0.976	1.089	1.035	0.913	0.969	0.917	1.016	0.959	0.923	1.138		50.09	1	9.91152	2
J3KNL3	Chitinase domain-containing protein 1 OS=Homo sapiens GN=CHID1 PE=3 SV=1	423	48.185	8.15		31				4																				1.013		0.963			0.933	1.107								1094.9	7	79.8469	2
J3KNL6	Protein transport protein Sec16A OS=Homo sapiens GN=SEC16A PE=4 SV=1	2357	251.738	5.8		18				31		0.823	1.079	0.816	0.893	0.816	0.922	1.108	0.826	1.089	0.917	0.825	1.155	1.07	0.736	1.037	0.832	0.968	0.683	0.804	1.06	0.864	1.142	0.953	0.68	0.86	1.059	1.287	0.855	1.07	0.812	0.969		116.504	5	18.5652	2
J3KNM0	Protein phosphatase 1A OS=Homo sapiens GN=PPM1A PE=3 SV=1	455	51.333	7.11		31				18								0.906	1.107	0.876	1.204	1.105	1.191	0.959				0.955		0.917	0.914	1.014	1.001	1.026	0.868	1.059	0.946	0.636		0.843				196.693	5	66.457	4
J3KNN3	Phosphorylase b kinase gamma catalytic chain, testis/liver isoform OS=Homo sapiens GN=PHKG2 PE=4 SV=1	410	46.857	6.38		12				31		1.219	1.25	0.975	1.017	1.187	1.3	0.983	1.324	0.82	1.303	1.006	1.059	0.95	1.676	1.643	1.737	0.893	1.369	1.108	1.042	1.136	1.008	0.952	1.099	1.08	1.069	0.604	1.002	0.907	0.936	1.046				15.3608	2
J3KNP0	Rab11 family-interacting protein 1 OS=Homo sapiens GN=RAB11FIP1 PE=4 SV=1	1283	137.083	5.43		8				12								1.206	0.998	1.013	1.015	1.094	0.938	1.182				1.071			1.008		1.08	0.883			1.132							38.57	1	6.33442	1
J3KNQ4	Alpha-parvin OS=Homo sapiens GN=PARVA PE=4 SV=1	412	46.561	8.4		31				8									0.935		1.396	1.345	0.87							1.14		0.904			0.761	1.05								962.643	5	2.56393	1
J3KNW4	Four and a half LIM domains protein 2 OS=Homo sapiens GN=FHL2 PE=4 SV=1	389	44.176	8.1		31				31		1.114	0.933	0.939	1.038	0.968	1.113	1.014	0.96	1.051	1.198	1.179	0.859	1.132	1.131	1.325	1.135	0.988	1.33	0.754	1.046	1.126	1.234	0.798	0.736	0.846	1.142	1.077	1.078	0.949	1.057	0.975		528.447	9	52.5678	5
J3KNX3	6-phosphofructokinase OS=Homo sapiens GN=PFKM PE=3 SV=1	851	93.194	7.97		31				31		0.912	0.741	0.99	0.938	0.686	0.847	1.142	0.683	1.1	0.833	0.936	0.906	1.197	0.916	1.242	0.783	1.283	1.148	0.961	1.268	0.97	1.144	1.038	0.729	0.916	1.271	0.989	0.945	1.24	0.937	1.022		6351.32	20	511.753	10
J3KNX7	NADH dehydrogenase (Ubiquinone) flavoprotein 3, 10kDa, isoform CRA_d OS=Homo sapiens GN=NDUFV3 PE=4 SV=1	473	50.953	9.17		25				31		1.234	1.131	0.867	0.896	1.75	1.061	1.023	0.937	0.893	0.939	0.811	3.228	0.904	1.416	0.844	1.702	1.021	0.891	0.829	0.913	0.953	0.915	1.022	1.648	0.985	0.888	1.067	0.833	0.926	0.886	0.984		410.563	3	4.79547	2
J3KNX9	Unconventional myosin-XVIIIa OS=Homo sapiens GN=MYO18A PE=4 SV=1	2054	232.995	6.38		27				25		1.07	1.142	1.058	1.2	0.991	0.987	0.836	1.19	0.83	1.148	1.013	0.887	0.865	0.871	1.299	0.96	0.857	1.131		0.909		0.939	0.913			0.829		1.05		1.056	0.896		125.099	7	37.9844	6
J3KNZ5	Sorbin and SH3 domain-containing protein 2 OS=Homo sapiens GN=SORBS2 PE=4 SV=1	1200	134.51	8.53		31				27		0.913	0.903	1.039	1.345	0.752	0.872	1.184	1.111	1.034	1.271	1.905	0.93	1.116				1.151		0.959	1.073	0.973	1.029	0.95	1.114	1.094	1.085	1.329	1.106	0.989	1.056	0.932		1378.48	13	123.511	6
J3KP53	Protein FAM63A OS=Homo sapiens GN=FAM63A PE=4 SV=1	517	56.955	5.01		8				31		1.033	0.977	0.982	1.066	0.952	0.99	0.906	0.873	0.938	0.902	0.804	0.746	0.98	1.249	1.056	0.684	1.018	0.986	0.85	0.909	0.939	0.932	0.955	0.809	0.802	0.996	0.692	0.986	1.008	1.085	0.925				6.87898	2
J3KPA3	Oxysterol-binding protein OS=Homo sapiens GN=OSBPL9 PE=3 SV=1	754	85.13	6.39		29				8									0.836		1.044	1.069	0.976							0.918		1.042			0.794	0.915								105.419	3	13.2536	2
J3KPM8	Cytochrome c oxidase subunit 6B1 OS=Homo sapiens GN=COX6B1 PE=4 SV=1	103	12.028	7.3		31				29		0.805	0.784	0.741	0.655	0.725	0.618	0.942	1.001	0.945	1.206	1.1	1.038	0.981	0.953	1.091	1.086	1.023	1.167	0.968	0.957	1.283	0.959	0.989	0.742	1.105	0.996		0.653		0.703	0.851		1702.18	6	441.207	6
J3KPP4	Cisplatin resistance-associated overexpressed protein, isoform CRA_b OS=Homo sapiens GN=LUC7L3 PE=4 SV=1	489	58.185	9.92		13				31		0.785	0.899	0.881	0.88	0.811	0.852	0.984	0.928	0.86	0.838	0.663	0.838	0.892	0.987	0.888	0.822	1.206	0.919	0.822	0.972	0.951	0.996	0.968	0.945	0.944	0.891	0.62	0.955	0.758	1.012	1.005		23.53	1	9.45744	1
J3KPP7	Beta-arrestin-1 OS=Homo sapiens GN=ARRB1 PE=4 SV=1	418	47.169	6.48		13				13				1.183	1.531			1.401		1.287				1.263				1.667			1.232		1.208	1.009			1.475		1.405		1.352	1.13		45.79	2	8.03883	1
J3KPQ9	Cytosolic 5'-nucleotidase III-like protein OS=Homo sapiens GN=NT5C3L PE=4 SV=1	334	37.943	6.8		12				13				1.213	1.572			0.868		1.04				1.176				0.894			0.818		1.072	0.833			0.974		1.338		1.204	1.095		66.6214	1	11.2743	2
J3KPU0	[Pyruvate dehydrogenase [acetyl-transferring]]-phosphatase 1, mitochondrial OS=Homo sapiens GN=PDP1 PE=3 SV=1	562	63.655	6.81		27				12									1.158		1.329	1.448	0.839		0.918	1.016	0.944		1.066	1.054		1.152			0.924	1								153.579	4	35.1827	3
J3KPV7	Sulfurtransferase OS=Homo sapiens GN=MPST PE=4 SV=1	317	35.228	6.61	Oxidation [P131]	31				27				1.049	1.18			1.142	1.154	1.179	1.182	1.34	0.852	1.125	0.477	0.694	0.738	1.169	0.528	0.888	1.176	0.811	1.116	1.064	1.052	1.038	1.079	0.3	1.028	0.633	1.072	1.002		2552.27	10	317.178	8
J3KPW7	Histone deacetylase 2 OS=Homo sapiens GN=HDAC2 PE=4 SV=1	582	65.496	6.99		12				31		1.062	1.301	1.05	1.308	0.851	1.112	1.137	0.957	0.957	0.784	0.586	0.622	0.958	0.688	0.752	0.84	1.11	0.704	1.266	1.128	1.107	1.052	1.127	0.975	1.392	0.994	1.532	1.332	1.191	1.13	0.871		86.7629	4	30.865	3
J3KPX5	DNA replication ATP-dependent helicase/nuclease DNA2 OS=Homo sapiens GN=DNA2 PE=4 SV=1	1146	129.598	8.31		8				12								1.055	0.785	1.095	1.037	1.341	0.736	0.942				0.879			0.91		0.989	0.709			0.883							112.335	1	21.772	2
J3KPX7	Prohibitin-2 OS=Homo sapiens GN=PHB2 PE=4 SV=1	299	33.382	9.8	Oxidation [P118]	31				8									0.41		0.562	0.366	0.705		0.514	0.679	0.478		1.612															4710.29	15	790.689	10
J3KPZ3	Probable E3 ubiquitin-protein ligase MYCBP2 OS=Homo sapiens GN=MYCBP2 PE=4 SV=1	4678	513.309	7.02		4				31		0.874	1.085	0.961	1.041	0.842	0.9	0.933	0.898	0.941	0.851	0.77	0.769	0.808	0.954	0.985	0.939	0.953	0.841	0.831	0.932	0.92	0.934	0.986	0.844	0.956	0.861	0.965	1.037	1.062	1.03	0.998		35.2365	2	3.21824	1
J3KQ18	D-dopachrome decarboxylase OS=Homo sapiens GN=DDT PE=4 SV=1	132	14.184	7.3	Oxidation [P48]; Acetyl [K47]	31				4																				0.855		0.938			0.875	0.853								1435.03	5	25.6581	2
J3KQ32	Obg-like ATPase 1 OS=Homo sapiens GN=OLA1 PE=4 SV=1	416	46.908	8.06	Oxidation [P51]	31				31		0.47	0.798	1.166	1.299	0.48	0.519	1.539	1.064	0.923	0.947	1.128	0.899	1.047	0.729	0.674	0.868	1.327	1.107	1.1	1.391	1.276	1.242	1.115	0.824	1.108	1.035	2.649	1.371	1.653	0.957	0.852		1047.74	8
J3KQ48	Peptidyl-tRNA hydrolase 2, mitochondrial OS=Homo sapiens GN=PTRH2 PE=4 SV=1	180	19.312	8.73		8				31		1.218	1.071	1.098	1.249	1.257	1.277	1.276	1.011	1.076	1.202	1.045	1.11	1.055	1.022	1.094	1.393	1.275	0.84	1.069	1.506	1.167	1.409	1.042	1.034	1.139	1.923	0.812	1.29	0.942	1.182	0.895		298.377	2
J3KQ88	Uncharacterized protein C6orf203 OS=Homo sapiens GN=C6orf203 PE=4 SV=1	245	28.439	9.29		12				8									0.933		1.122	1.158	0.865							1.115		1.088			1.117	1.077								32.13	2	2.24056	1
J3KQA6	Cytohesin-2 OS=Homo sapiens GN=CYTH2 PE=4 SV=1	400	46.531	5.54		14				12								0.571		0.512				0.735				0.422		0.817	0.83	0.723	0.751	0.98	0.449	0.646	0.682							22.19	1	9.07903	1
J3KQB0	THUMP domain-containing protein 1 OS=Homo sapiens GN=THUMPD1 PE=4 SV=1	439	48.518	8.84		26				14								1.294		0.907				1.087	1.015	0.795	1.618	1.118	1.178		1.416		0.972	1.169			1.022	1.567		1.298				368.39	5	40.5423	2
J3KQD0	Prostamide/prostaglandin F synthase OS=Homo sapiens GN=FAM213B PE=4 SV=1	228	24.263	6.68		17				26		1.206	1.138			1.085	1.17	1.143	0.826	1.06	0.918	1.128	0.703	1.094	0.68	0.996	0.737	1.139	0.758	1.008	1.028	1.014	1.087	0.961	0.945	0.949	1.053	1.519		1.236				77.43	2	3.4368	1
J3KQE5	GTP-binding nuclear protein Ran (Fragment) OS=Homo sapiens GN=RAN PE=4 SV=1	234	26.799	9.58	Oxidation [P134]	31				17				0.583	0.583				0.9		1.121	1.215	0.834		1.13	1.356	1.587		1.906	0.958		1.222			1.445	0.941			0.591		0.626	1.107		2627.9	8	97.8336	3
J3KQG6	Eukaryotic peptide chain release factor GTP-binding subunit ERF3A OS=Homo sapiens GN=GSPT1 PE=4 SV=1	637	68.656	5.33		31				31		1.1	0.932	1.037	1.097	1.095	1.109	1.041	0.994	1.083	1.14	1.617	0.885	1.05	0.982	1.136	1.034	0.956	0.937	0.913	0.969	1.035	1.065	0.941	0.855	0.915	1.015	1.18	1.026	1.04	1.034	1.007		641.739	7	13.4285	2
J3KQG9	UPF0696 protein C11orf68 OS=Homo sapiens GN=C11orf68 PE=4 SV=1	293	31.498	6.32		16				31		1.104	1.025	1.038	1.123	1.018	0.946	1.121	1.122	0.955	1.298	1.536	0.975	0.977	0.764	1.064	0.909	0.926	0.882	0.982	1.015	1.031	1.035	1.025	0.928	1.047	1.041	0.886	1.16	0.826	1.047	0.941		76.22	2	6.00555	2
J3KQL0	Carbamoyl-phosphate synthase [ammonia], mitochondrial OS=Homo sapiens GN=CPS1 PE=3 SV=1	1506	165.545	6.79		16				16								1.04		0.862				1.365	1.027	1.578	1.115	1.006	1.209	0.988	1.252	1.143	1.136	0.862	1.038	1.017	1.359							21.74	1	7.12148	1
J3KQS3	Neuropathy target esterase OS=Homo sapiens GN=PNPLA6 PE=4 SV=1	1375	150.859	7.74		31				16								1.247	0.833	0.972	0.974	0.857	0.704	1.38				0.995		0.897	1.111	1.056	1.102	0.875	0.783	1.052	1.083							358.247	9	122.183	12
J3KQT7	Inositol monophosphatase 1 OS=Homo sapiens GN=IMPA1 PE=4 SV=1	336	36.671	7.91		20				31		1.372	1.184	0.845	0.898	1.808	1.216	1.074	0.742	0.926	0.887	0.752	0.705	0.958	0.812	1.058	0.816	1.073	1.003	0.838	1.047	0.866	1.011	0.875	0.688	0.874	1.014	1.221	0.958	1.082	0.919	1.037		71.04	2	13.9336	2
J3KQW8	Ras-related protein Rab-34, isoform NARR OS=Homo sapiens GN=RAB34 PE=3 SV=1	316	35.162	8.63		31				20		1.494	1.292			1.226	1.224	1.245	1.236	1.073	1.274	1.169	0.936	1.019				1.176		1.063	1.264	1.149	1.255	1.032	0.985	0.936	1.065							27.3	2	27.9091	3
J3KQY1	39S ribosomal protein L22, mitochondrial OS=Homo sapiens GN=MRPL22 PE=3 SV=1	232	26.458	9.74		31				31		1.3	1.221	0.881	1.037	1.213	1.274	0.975	1.118	0.969	1.492	1.031	0.971	1.084	1.095	1.085	0.786	1.121	1.269	1.113	1.009	1.07	1.096	0.905	0.973	1.146	1.164	1.432	1.022	1.019	1.039	1.047		218.033	3	81.5163	3
J3KR12	Uncharacterized protein OS=Homo sapiens PE=4 SV=1	359	36.696	11.37		12				31		0.232	0.349	0.32	0.256	0.204	0.221	0.665	0.511	0.645	0.441	0.56	0.495	0.744	0.562	0.781	0.471	0.632	0.717	0.83	0.799	0.817	0.831	0.966	0.737	0.845	0.742	0.534	0.248	0.769	0.272	2.266		29.42	1	9.10162	1
J3KR44	Ubiquitin thioesterase OTUB1 OS=Homo sapiens GN=OTUB1 PE=4 SV=1	308	35.192	5.59	Oxidation [P83]	31				12								1.422	1.23	1.138	1.307	0.921	1.007	1.227				1.34			1.379		1.226	1.079			1.406							1358.94	6	248.93	4
J3KR54	Isovaleryl Coenzyme A dehydrogenase, isoform CRA_a OS=Homo sapiens GN=IVD PE=3 SV=1	426	46.621	8.05	Oxidation [P170]; Carboxy [E169; D175]; Acetyl [K180; K182]	31				31		1.457	1.328	1.12	1.214	1.511	1.487	1.153	1.603	0.852	1.595	1.795	1.048	1.035	1.094	1.438	1.185	0.92	0.886	1.139	1.209	1.084	0.965	0.929	0.952	1.066	0.933	1.309	1.219	1.02	1.082	1.108		4833.23	15	276.132	7
J3KR58	Selenide, water dikinase 2 OS=Homo sapiens GN=SEPHS2 PE=4 SV=1	483	51.281	5.62		29				31		0.956	1.323	1.087	1.058	0.968	1.236	1.039	0.962	0.887	0.801	0.535	0.931	0.917	0.855	0.903	0.842	0.89	0.672	1.119	1.063	1.079	1.013	1.142	1.064	1.225	0.856	0.797	1.134	1.066	1.08	0.924		124.415	5	45.1126	2
J3KR78	Queuine tRNA-ribosyltransferase subunit QTRTD1 OS=Homo sapiens GN=QTRTD1 PE=4 SV=1	427	48.172	6.61		20				29		1.219	1.347	0.962	1.093	1.129	1.255	1.606	1.198	0.964	1.065	0.881	0.839	0.949	1.528	1.121	1.117	1.11	1.4	1.176	1.363	1.193	1.125	0.811	1.218	1.158	1.116		1.053		1.062	0.985		31.75	1	16.7318	2
J3KTA1	F-box and leucine-rich repeat protein 20, isoform CRA_a OS=Homo sapiens GN=FBXL20 PE=4 SV=1	438	48.544	7.5		9				20		1.321	1.242			1.303	1.258	1.061		1.168				1.197	1.206	1.443	1.314	1.058	1.424	0.802	1.052	1.031	1.041	1.096	0.905	1.13	1.056							65.0349	1	10.7201	1
J3KTH5	Polyadenylate-binding protein 4-like OS=Homo sapiens GN=PABPC4L PE=4 SV=1	428	48.073	9.1	Acetyl [K124]; Carboxy [D121]	5				9				1.114	1.344															1.074		1.087			0.868	1.091			1.237		1.283	1.049		19.93	1	5.43888	2
J3KTL2	Serine/arginine-rich-splicing factor 1 OS=Homo sapiens GN=SRSF1 PE=4 SV=1	253	28.312	10.08	Oxidation [P129]	31				5				0.974	1.059																								1.067		1.14	1.105		1236.27	9	206.634	8
J3QK89	Calcium homeostasis endoplasmic reticulum protein OS=Homo sapiens GN=CHERP PE=4 SV=1	927	104.868	9.19		12				31		1.145	1.094	0.839	0.917	1.103	1.078	0.933	0.888	0.903	0.977	1.023	0.678	0.944	0.921	1.211	0.883	0.851	1.201	0.848	0.881	0.833	0.929	0.939	0.803	0.835	0.905	1.153	0.871	1.127	0.895	1.062		74.63	2
J3QK90	NSFL1 cofactor p47 OS=Homo sapiens GN=NSFL1C PE=4 SV=1	372	40.819	5.1		31				12		0.981	1.075			0.943	0.989								0.915	1.226	0.786		0.881	0.978		1.269			1.332	0.838								393.867	6	101.512	7
J3QL51	Protein RPL17-C18ORF32 OS=Homo sapiens GN=RPL17-C18ORF32 PE=3 SV=1	228	26.356	10.1		31				31		1.072	1.09	0.525	0.536	1.039	0.977	0.807	0.886	0.922	0.93	0.834	0.8	0.92	0.961	1.344	1.324	0.882	0.891	1.066	0.816	1.06	0.841	0.938	0.913	1.041	0.855	1.225	0.504	0.983	0.558	1.262		689.513	5	33.7546	1
J3QL71	Secernin-2 OS=Homo sapiens GN=SCRN2 PE=4 SV=1	433	47.464	5.68		31				31		1.245	1.111	1.059	1.122	1.163	1.11	1.134	1.007	1.182	1.167	1.482	0.869	1.094	1.178	1.263	1.333	1.091	1.384	0.978	1.042	0.976	1.139	1.055	0.967	0.977	1.057	0.709	1.123	0.962	1.086	0.964		719.317	6	174.626	7
J3QLS3	28S ribosomal protein S7, mitochondrial OS=Homo sapiens GN=MRPS7 PE=4 SV=1	271	31.684	9.86		31				31		1.266	1.61	1.142	1.199	1.176	1.293	1.295	1.033	1.125	0.696	0.595	1.204	1.244	1.064	0.901	0.982	1.329	0.972	1.198	1.293	1.129	1.185	1.149	1.242	1.131	1.233	0.892	1.148	1.044	1.122	1.063		515.107	5	36.5578	2
J3QQ67	60S ribosomal protein L18 (Fragment) OS=Homo sapiens GN=RPL18 PE=3 SV=1	190	21.825	11.72	Oxidation [P133]	31				31		0.173	0.372	1.124	1.07	0.186	0.183	1.195	1.179	0.978	1.167	1.034	1.101	1.093	1.074	1.335	1.217	1.186	0.96	0.918	1.153	1.013	1.096	1.117	1.103	1.139	1.093	1.725	1.19	1.137	1.065	0.988		2219.08	6	218.302	3
J3QQJ0	SAP30-binding protein (Fragment) OS=Homo sapiens GN=SAP30BP PE=4 SV=1	325	35.861	4.98		4				31		0.874	0.931	0.84	0.854	0.728	0.769	0.971	1.016	0.989	1.174	1.56	0.75	0.951	0.863	1.527	0.927	0.939	1.221	0.914	0.918	0.871	0.953	0.899	0.759	0.881	0.969	0.795	0.952	0.985	0.876	1.11		126.5	1
J3QRS3	Myosin regulatory light chain 12A OS=Homo sapiens GN=MYL12A PE=4 SV=1	177	20.444	4.75		31				4									1.168		1.182	1.205	0.886																					1769.7	8	284.824	5
J3QRU1	Tyrosine-protein kinase Yes OS=Homo sapiens GN=YES1 PE=4 SV=1	548	61.348	6.57		22				31		1.1	0.882	0.927	0.977	0.948	1.032	0.894	0.751	1.082	0.857	1.103	0.632	1.133	0.838	1.04	0.819	0.96	1.093	0.774	0.92	0.988	0.994	0.893	0.833	0.893	1.049	1.019	0.981	1.005	0.963	1.003		430.451	3	30.448	2
J3QRU4	Uncharacterized protein (Fragment) OS=Homo sapiens PE=4 SV=1	121	13.06	7.96		14				22		1.096	1.13			1.039	1.13	1.061	1.062	0.921	1.267	1.331	0.793	0.987				0.941		0.977	1.034	1.031	1.202	0.958	0.856	1.015	1.01	0.954		1.046				372.31	1	2.43058	1
J3QS99	Uncharacterized protein OS=Homo sapiens PE=4 SV=1	267	30.151	10.56		8				14		1.162	1.116			1.234	1.288	1.113		0.952				1.01				1.191			0.924		0.981	0.979			0.966	1.601		1.115				3090.59	11	73.6866	3
J3QSS4	Formin-binding protein 1-like OS=Homo sapiens GN=FNBP1L PE=4 SV=1	605	70.021	6.64		4				8								0.86		0.849				0.85				0.657			0.991		0.959	1.104			0.754							41.8377	2
J3QSS6	RAP1, GTPase activating protein 1, isoform CRA_c OS=Homo sapiens GN=RAP1GAP PE=4 SV=1	727	80.595	6.18		13				4																				0.832		1.009			0.801	0.929								77.01	3	5.87303	1
J3QSX2	Neurofascin OS=Homo sapiens GN=NFASC PE=4 SV=1	1347	150.04	6.84		12				13				0.951	1.15				0.617		0.656	0.815	0.489							0.67		0.848			0.757	0.701			1.193		1.007	0.822		30.14	2	17.4364	3
J3QT22	Protein phosphatase methylesterase 1 OS=Homo sapiens GN=PPME1 PE=3 SV=1	400	43.842	5.85		26				12								1.319		1.04				1.03	0.841	0.865	0.793	1.456	0.88		1.162		1.077	1.043			1.023							121.065	3	4.61292	1
J3QTA2	BAG family molecular chaperone regulator 1 OS=Homo sapiens GN=BAG1 PE=4 SV=1	345	38.737	7.81		8				26		0.84	0.898			0.836	0.809	0.897	1.481	0.937	1.363	1.186	1.174	1.065	0.864	0.976	0.776	0.922	1.22	0.908	0.806	0.974	0.912	0.932	0.877	0.855	0.858	0.884		1.043				59.03	1
J3QTA6	Coiled-coil-helix-coiled-coil-helix domain-containing protein 6, mitochondrial OS=Homo sapiens GN=CHCHD6 PE=4 SV=1	256	28.8	9.44		14				8		1.031	1.124			1.215	1.16		1.124		1.206	1.216	2.895																					29.515	2	14.0907	1
J3QTM0	HLA class II histocompatibility antigen, DP beta 1 chain OS=Homo sapiens GN=HLA-DPB1 PE=4 SV=1	258	29.339	7.43		12				14		0.766	1.114			0.719	0.827		1.305		1.487	1.484	1.563							0.954		1.104			0.81	0.96		1.425		1.416				27.68	2	11.8615	3
J9JIC5	Protein Njmu-R1 OS=Homo sapiens GN=C17orf75 PE=4 SV=1	396	44.581	5.03		4				12								1.095		1.02				1.092				1.199		1.312	0.919	1.278	0.883	1.005	1.047	1.424	0.893							24.04	1
J9JID7	Lamin B2, isoform CRA_a OS=Homo sapiens GN=LMNB2 PE=4 SV=1	620	69.906	5.59		31				4															1.137	1.371	0.983		0.83															1280.08	16	275.79	13
O00115	Deoxyribonuclease-2-alpha OS=Homo sapiens GN=DNASE2 PE=1 SV=2	360	39.556	8.05		14				31		0.936	0.868	0.838	0.851	0.847	0.791	0.815	0.915	0.919	0.956	1.194	0.878	0.955	0.852	1.089	0.768	0.818	1.196	0.78	0.845	0.863	0.907	0.881	0.806	0.828	0.895	0.649	0.785	0.952	0.875	0.925		116.603	2	11.6872	2
O00116	Alkyldihydroxyacetonephosphate synthase, peroxisomal OS=Homo sapiens GN=AGPS PE=1 SV=1	658	72.866	7.34		18				14		1.38	1.265			1.329	1.402		1.042		1.313	1.198	0.804							1.069		0.803			0.925	0.79		0.525		0.99				172.15	3	28.7668	4
O00139-2	Isoform 2 of Kinesin-like protein KIF2A OS=Homo sapiens GN=KIF2A	660	74.996	6.4		6				18								1.003	1.069	0.867	1.324	1.005	0.881	0.937	0.921	1.252	0.969	0.937	1.067		0.975		1.003	0.911			0.977	1.274		1.084				41.45	2	8.77116	3
O00148	ATP-dependent RNA helicase DDX39A OS=Homo sapiens GN=DDX39A PE=1 SV=2	427	49.098	5.68		2				6																				1.017		0.952			0.785	1.071		0.315		0.712				1658.8	6	110.553	6
O00151	PDZ and LIM domain protein 1 OS=Homo sapiens GN=PDLIM1 PE=1 SV=4	329	36.049	7.02	Oxidation [P126]	31				2																												0.358		0.799				829.166	7	11.5815	3
O00154	Cytosolic acyl coenzyme A thioester hydrolase OS=Homo sapiens GN=ACOT7 PE=1 SV=3	380	41.769	8.54	Oxidation [P177]	27				31		1.432	1.06	0.985	1.087	1.223	1.203	0.94	1.209	1.157	1.624	1.464	1.118	1.243	1.107	1.29	0.985	1.025	1.049	0.919	1.034	1.047	1.133	0.834	0.974	1.074	1.326	0.685	1.009	0.96	0.946	0.919		317.21	3	65.3733	2
O00159	Unconventional myosin-Ic OS=Homo sapiens GN=MYO1C PE=1 SV=4	1063	121.606	9.41	Oxidation [P918]	31				27		1.217	1.502	1.034	1.164	1.206	1.507	1.217	1.445	1.084	1.224	1.487	1.374	0.929	1.347	1.57	1.291	0.887	1.062		0.943		0.932	0.829			1.116	1.48	1.024	1.095	0.983	0.803		3540.6	32	467.818	29
O00160	Unconventional myosin-If OS=Homo sapiens GN=MYO1F PE=1 SV=3	1098	124.766	9.11		21				31		0.852	0.854	0.843	0.905	0.796	0.886	0.812	0.751	0.892	0.839	0.771	0.76	0.931	0.919	1.022	0.742	0.877	1.058	0.666	0.847	0.848	0.941	0.828	0.683	0.814	0.927	0.838	0.893	0.928	0.899	0.929		174.365	4	26.7495	3
O00161	Synaptosomal-associated protein 23 OS=Homo sapiens GN=SNAP23 PE=1 SV=1	211	23.34	5.01		25				21				0.967	1.291			1.087	1.373	1.54	2.117	5.139	1.165	1.18				1.136		0.992	1.097	1.39	1.136	0.852	0.938	1.015	1.332		1.098		1.106	1.147		402.548	3
O00165-2	Isoform 2 of HCLS1-associated protein X-1 OS=Homo sapiens GN=HAX1	287	32.398	4.96		17				25				0.952	1.352			1.417	1.339	1.113	1.552	1.496	1.054	1.131	0.895	1.826	1.171	1.204	0.988	0.929	1.171	0.954	1.155	0.978	1.125	1.094	1.296		1.322		1.063	0.961		33.08	1	12.425	1
O00170	AH receptor-interacting protein OS=Homo sapiens GN=AIP PE=1 SV=2	330	37.612	6.29		31				17				1.036	1.233			1.072		0.9				0.803				2.134		1.219	1.105	1.201	1.191	0.754	1.023	1.203	1.184		1.105		1.066	1.087		893.909	6	43.9359	3
O00178	GTP-binding protein 1 OS=Homo sapiens GN=GTPBP1 PE=1 SV=3	669	72.408	8.34		16				31		0.689	0.754	1.06	1.11	0.674	0.713	1.079	0.971	1.079	1.086	1.302	0.854	1.071	0.79	0.98	0.882	0.945	0.701	0.905	1	1.004	1.043	0.903	0.854	0.98	0.996	1.095	1.043	1.051	1.093	0.943		133.652	4	14.0626	1
O00186	Syntaxin-binding protein 3 OS=Homo sapiens GN=STXBP3 PE=1 SV=2	592	67.721	7.8		31				16		1.591	1.442			1.571	1.768		1.077		1.029	1.008	0.914		1.207	1.571	1.062		1.153	0.957		1.024			1.2	0.979								233.569	5	14.3566	1
O00192	Armadillo repeat protein deleted in velo-cardio-facial syndrome OS=Homo sapiens GN=ARVCF PE=1 SV=1	962	104.577	6.81		8				31		0.979	1.019	0.879	0.971	0.738	1.052	1.239	0.99	1.075	1.028	1.211	1.366	1.179	0.899	0.822	0.946	1.138	0.966	0.909	1.277	1.083	1.166	1.004	0.874	0.984	1.313	0.968	0.946	1.104	0.952	1.007		26.03	2
O00193	Small acidic protein OS=Homo sapiens GN=SMAP PE=1 SV=1	183	20.32	4.72		8				8		0.421	0.44			0.231	0.294		1.173		1.249	1.098	1.209																					26.5	1
O00203	AP-3 complex subunit beta-1 OS=Homo sapiens GN=AP3B1 PE=1 SV=3	1094	121.244	6.04	Oxidation [P583]	31				8									0.271		0.478	0.393	0.582							0.676		0.711			0.415	0.657								1255.45	15	229.612	8
O00214-2	Isoform 2 of Galectin-8 OS=Homo sapiens GN=LGALS8	359	40.372	9.01		23				31		1.093	1.029	0.981	1.023	1.023	1.178	1.14	0.989	1.056	1.181	1.036	0.838	1.037	0.754	1.005	0.887	1.124	0.92	0.971	1.145	0.9	1.152	0.952	1.042	1.075	1.122	0.945	1.019	0.938	1.008	1.068		50.53	2	15.4536	2
O00217	NADH dehydrogenase [ubiquinone] iron-sulfur protein 8, mitochondrial OS=Homo sapiens GN=NDUFS8 PE=1 SV=1	210	23.69	6.34		31				23				0.443	0.387			0.997	1.218	0.948	1.463	1.453	0.987	0.995	0.704	0.769	0.602	0.883	0.821		1.107		1.051	0.894			1.007	0.562	0.379	1.016	0.422	1.517		394.9	6	96.3063	5
O00231-2	Isoform 2 of 26S proteasome non-ATPase regulatory subunit 11 OS=Homo sapiens GN=PSMD11	423	47.505	6.48		31				31		0.702	0.907	1.042	1.111	0.705	0.822	1.151	0.894	0.91	0.603	0.508	0.715	0.907	0.527	0.663	0.378	1.077	0.682	0.636	1.016	0.583	1.004	0.867	0.593	0.659	0.895	1.131	1.027	1.063	1.034	0.981		1307.2	11	112.739	5
O00232	26S proteasome non-ATPase regulatory subunit 12 OS=Homo sapiens GN=PSMD12 PE=1 SV=3	456	52.871	7.65		29				31		1.077	1.034	1.09	1.169	1.105	1.192	1.234	1.104	0.973	1.194	1.259	1.082	1.058	0.944	1.031	1.043	1.09	0.786	0.951	1.191	0.998	1.113	1.096	0.932	1.031	1.076	1.443	1.195	1.106	1.08	0.962		282.794	6	12.8642	1
O00233	26S proteasome non-ATPase regulatory subunit 9 OS=Homo sapiens GN=PSMD9 PE=1 SV=3	223	24.667	6.95		31				29		1.285	1.21	1.043	1.37	1.224	1.236	1.121	1.179	1.071	1.248	1.37	1.054	1.068	1.074	1.182	1.266	1.011	1.402	0.967	1.117	1.063	0.999	0.908	1.075	1.054	1.194		1.22		1.142	1.069		356.642	2	48.6722	2
O00264	Membrane-associated progesterone receptor component 1 OS=Homo sapiens GN=PGRMC1 PE=1 SV=3	195	21.658	4.7		31				31		0.838	0.943	1.063	1.223	0.679	0.692	1.339	1.375	1.007	1.217	1.3	0.999	1.15	0.839	1.033	1.121	1.05	0.781	0.971	1.209	0.87	1.098	1.172	0.93	0.91	1.164	0.916	1.257	1.006	1.1	0.928		3810.59	9	481.747	4
O00273	DNA fragmentation factor subunit alpha OS=Homo sapiens GN=DFFA PE=1 SV=1	331	36.5	4.79		25				31		1.154	1.414	1.07	1.115	1.224	1.598	1.21	1.361	1.003	1.283	0.803	1.016	1.108	0.88	1.006	1.078	0.906	0.944	1.071	1.101	1.197	1.024	1.005	1.126	1.182	1.027	1.322	1.173	1.077	1.111	1.263		132.603	2	25.3544	1
O00291	Huntingtin-interacting protein 1 OS=Homo sapiens GN=HIP1 PE=1 SV=5	1037	116.148	5.3		27				25		1.112	1.323	0.915	0.996	1.16	1.27	1.008		0.991				1.027	0.857	1.001	0.949	0.997	0.812	0.915	0.862	0.879	1.003	0.979	0.889	0.891	0.96		1.041		0.928	0.942		225.623	5	9.43669	2
O00299	Chloride intracellular channel protein 1 OS=Homo sapiens GN=CLIC1 PE=1 SV=4	241	26.906	5.17		31				27				0.909	1.06			1.222	0.922	0.942	1.35	1.292	1.168	1.155	0.487	0.779	0.293	1.169	0.72	0.918	1.444	1.187	1.147	1.087	0.977	0.905	1.178	1.191	0.888	1.011	0.857	0.857		4677.4	9	367.799	4
O00330	Pyruvate dehydrogenase protein X component, mitochondrial OS=Homo sapiens GN=PDHX PE=1 SV=3	501	54.089	8.66		29				31		1.126	0.953	1.109	1.07	0.979	1.029	1.01	0.901	1.059	1.116	1.39	0.743	0.906	0.678	0.913	0.89	1.036	0.694	1.08	0.95	1.158	0.971	1.168	0.945	1.135	1.067	0.964	1.087	0.968	1.033	1.056		197.193	5	14.2899	2
O00338	Sulfotransferase 1C2 OS=Homo sapiens GN=SULT1C2 PE=1 SV=1	296	34.857	7.52		31				29		1.177	1.515	1.048	1.068	1.377	1.382	0.791	0.944	0.906	0.801	0.842	1.121	0.922	1.185	0.968	1.099	0.832	2.562	0.789	0.926	1.03	0.979	1.027	1.007	0.863	1.091		0.926		1.109	1.182		387.059	5	45.3546	3
O00339-2	Isoform 2 of Matrilin-2 OS=Homo sapiens GN=MATN2	937	104.706	6.39		31				31		1.302	1.374	1.276	1.339	1.451	1.79	1.486	1.629	1.12	1.49	0.883	1.19	1.181	0.695	0.754	1.025	1.119	0.712	1.307	1.271	1.439	1.157	1.105	1.352	1.41	1.23	1.73	1.25	1.087	1.219	0.909		1000.77	8	113.779	7
O00399	Dynactin subunit 6 OS=Homo sapiens GN=DCTN6 PE=1 SV=1	190	20.734	6.32		5				31		1.005	0.798	0.943	1.016	0.905	0.92	1.012	0.644	0.943	0.725	0.949	0.72	1.242	0.84	1.421	0.66	0.887	1.022	0.767	0.965	0.774	1.168	0.871	0.675	0.743	1.029	0.643	1.014	0.924	1.042	1.017		27.84	1
O00401	Neural Wiskott-Aldrich syndrome protein OS=Homo sapiens GN=WASL PE=1 SV=2	505	54.793	7.93		23				5				1.039	1.174																								1.006		1.039	0.97		226.409	5	24.6898	2
O00410-3	Isoform 3 of Importin-5 OS=Homo sapiens GN=IPO5	1115	125.464	4.92		31				23		0.826	1.004	1.007	1.184	0.792	0.865	0.856		0.961				0.958				0.954		0.847	0.883	0.903	0.92	0.973	0.718	0.851	0.888	0.825	1.032	0.941	1.054	1.025		503.973	7	47.6569	5
O00422	Histone deacetylase complex subunit SAP18 OS=Homo sapiens GN=SAP18 PE=1 SV=1	153	17.55	9.35		25				31		1.235	1.279	1.301	1.376	1.27	1.273	1.209	1.105	1.158	1.269	1.311	1.185	1.141	1.003	1.09	1.058	1.035	0.953	0.956	1.18	1.075	1.187	1.053	0.869	1.019	1.139	0.699	1.221	0.869	1.232	0.934		33.67	2	20.4351	2
O00423-3	Isoform 3 of Echinoderm microtubule-associated protein-like 1 OS=Homo sapiens GN=EML1	834	91.928	7.43		16				25		1.032	0.998	0.935	0.99	0.871	0.95	0.502	0.771	0.508	0.942	0.932	0.743	0.599				0.382		0.882	0.74	0.972	0.696	0.843	0.705	0.936	0.688		0.958		1.111	1.071		161.429	4	5.74356	1
O00429-6	Isoform 6 of Dynamin-1-like protein OS=Homo sapiens GN=DNM1L	749	83.347	7.08		31				16		0.9	0.861			0.6	0.77		1.07		1.179	1.003	1.071		1.273	1.324	1.114		2.034	1.049		1.112			1.034	1.107								1883.14	11	325.287	5
O00442-2	Isoform 2 of RNA 3'-terminal phosphate cyclase OS=Homo sapiens GN=RTCA	379	40.683	8.34		13				31		1.106	1.226	1.003	1.075	1.228	1.137	0.942	0.93	0.889	0.964	0.987	1.018	0.914	0.989	1.15	1.17	0.848	1.98	0.847	0.96	0.956	0.914	0.885	0.899	0.957	0.916	1.508	1.11	1.083	1.053	0.987		131.867	1
O00443	Phosphatidylinositol 4-phosphate 3-kinase C2 domain-containing subunit alpha OS=Homo sapiens GN=PIK3C2A PE=1 SV=2	1686	190.559	8.02		12				13				1.109	1.322			1.133		0.919				0.956				1.034			1.046		1.016	0.953			1.038		1.409		1.093	1.099		52.8641	3
O00468	Agrin OS=Homo sapiens GN=AGRN PE=1 SV=4	2045	214.706	6.4	Oxidation [P1373; P1591; P1594; P1596]	31				12								1.169	1.27	1.014	1.343	1.269	0.851	1.02				1.01			1.085		1.044	0.919			1.126							7261.36	46	1818.36	38
O00471	Exocyst complex component 5 OS=Homo sapiens GN=EXOC5 PE=1 SV=1	708	81.801	6.71		21				31		0.891	0.89	0.853	0.918	0.771	0.804	0.845	0.706	0.857	0.932	0.864	0.635	0.923	0.807	1.135	0.782	0.869	1.209	0.842	0.92	0.85	0.943	0.934	0.763	0.799	0.92	0.866	0.874	0.943	0.901	1.039		127.15	4	36.8747	4
O00476-2	Isoform 2 of Sodium-dependent phosphate transport protein 4 OS=Homo sapiens GN=SLC17A3	498	54.224	8.53		29				21				1.018	1.173			1.105	0.894	1.208	1.175	1.08	0.947	1.256	0.871	1.007	0.838	1.097	1.05		0.977		1.099	0.866			1.156		1.039		1.265	1.149		680.328	2	54.8556	2
O00483	NADH dehydrogenase [ubiquinone] 1 alpha subcomplex subunit 4 OS=Homo sapiens GN=NDUFA4 PE=1 SV=1	81	9.364	9.38	Oxidation [P41]	31				29		1.031	0.905	1.004	0.977	1.091	1.25	1.172	0.955	0.952	1.22	0.596	0.863	0.865	0.958	0.704	1.414	1.246	0.857	1.063	1.013	1.024	0.949	0.912	1.041	1.448	0.864		1.085		0.893	0.906		2159.35	5	313.556	1
O00487	26S proteasome non-ATPase regulatory subunit 14 OS=Homo sapiens GN=PSMD14 PE=1 SV=1	310	34.555	6.52		20				31		0.772	0.919	1.171	1.198	0.841	0.952	1.355	1.168	0.974	0.71	0.725	0.567	0.962	1.195	0.906	1.094	1.17	0.938	0.846	1.302	1.225	1.299	0.99	0.962	1.055	1.037	1.135	1.192	0.923	1.317	0.996		66.72	2	1.96016	1
O00499	Myc box-dependent-interacting protein 1 OS=Homo sapiens GN=BIN1 PE=1 SV=1	593	64.659	5.06		31				20		0.971	0.925			0.954	1.2	0.884		0.885				0.89	0.794	0.98	0.914	0.719	0.946	0.955	0.845	1.098	1.052	0.771	0.941	1.106	0.804							410.877	7	16.3334	1
O00505	Importin subunit alpha-3 OS=Homo sapiens GN=KPNA3 PE=1 SV=2	521	57.775	4.94		29				31		1.409	1.269	0.862	0.787	1.592	1.343	0.986	1.498	0.947	1.13	0.993	5.238	0.859	1.61	1.12	1.321	1.015	11.285	1.012	0.958	1.115	0.976	1.07	1.578	1.058	0.873	1.2	0.794	1.009	0.828	0.943		212.11	3	53.2002	2
O00506	Serine/threonine-protein kinase 25 OS=Homo sapiens GN=STK25 PE=1 SV=1	426	48.082	6.74		4				29		1.188	1.075	1.021	1.118	1.276	1.174	1.191	2.654	0.86	1.639	1.461	1.406	0.968	1.318	1.296	1.211	0.951	0.957	1.16	1.238	1.049	1.03	0.911	1.014	1.051	0.955		1.097		1.056	0.854		151.24	1	2.71015	1
O00515	Ladinin-1 OS=Homo sapiens GN=LAD1 PE=1 SV=2	517	57.097	9.67		31				4									1.746		1.734	1.46	1.176																					659.362	10	99.3224	6
O00519	Fatty-acid amide hydrolase 1 OS=Homo sapiens GN=FAAH PE=1 SV=2	579	63.025	7.66		16				31		0.982	1.15	1.098	1.119	0.978	1.044	1.253	1.022	0.988	1.172	0.858	0.971	0.967	0.868	0.934	1.002	1.068	0.74	1.028	1.164	1.116	1.184	1.024	0.814	0.933	1.156	0.566	1.099	0.947	1.04	0.924		72.08	2
O00533-2	Isoform 2 of Neural cell adhesion molecule L1-like protein OS=Homo sapiens GN=CHL1	1224	136.613	5.8		23				16								1.13	1.134	0.986	1.006	0.747	0.866	0.945	2.814	2.229	2.313	0.896	2.696		0.887		0.906	1.007			0.916							33.7033	3	13.4411	1
O00534	von Willebrand factor A domain-containing protein 5A OS=Homo sapiens GN=VWA5A PE=2 SV=2	786	86.434	6.58	Acetyl [K551; K557]; Carboxy [D558]	27				23		0.983	1.1	1.365	1.447	1.025	0.965	1.39	1.244	1.235	1.249	0.938	1.057	1.043				1.108			1.222		1.175	1.016			1.349	1.464	1.568	1.21	1.171	0.8		407.334	3	128.856	4
O00541	Pescadillo homolog OS=Homo sapiens GN=PES1 PE=1 SV=1	588	67.96	7.33		9				27				1.064	1.237			1.294	1.03	1.038	1.334	1.397	0.84	1.184	1.048	1.366	1.018	1.093	1.087	1.042	1.139	1.038	1.163	0.915	0.885	1.007	1.166	0.911	1.238	0.963	1.098	1.17		0	1	7.33892	2
O00567	Nucleolar protein 56 OS=Homo sapiens GN=NOP56 PE=1 SV=4	594	66.009	9.19		31				9				1.009	1.247															0.897		0.849			0.865	0.84			0.993		1.025	0.959		1004.54	10	151.167	5
O00571	ATP-dependent RNA helicase DDX3X OS=Homo sapiens GN=DDX3X PE=1 SV=3	662	73.198	7.18	Oxidation [P297]	31				31		0.983	0.911	0.811	0.737	0.865	0.924	0.872	0.766	0.93	0.905	1.271	0.792	0.892	0.62	0.803	0.495	0.796	0.669	0.843	0.909	0.908	1.002	0.883	0.778	0.865	0.957	0.844	0.802	1.072	0.831	1.02		2174.34	14	436.356	11
O00584	Ribonuclease T2 OS=Homo sapiens GN=RNASET2 PE=1 SV=2	256	29.462	7.08		31				31		0.881	0.889	0.831	0.833	0.761	0.794	0.89	0.87	0.842	1.026	1.165	0.753	0.864	0.885	1.086	0.829	0.835	1.044	0.849	0.911	0.875	0.932	0.893	0.724	0.851	0.929	0.849	0.823	0.917	0.828	0.941		994.532	6	14.434	1
O00625	Pirin OS=Homo sapiens GN=PIR PE=1 SV=1	290	32.093	6.92		25				31		1.541	2.009	1.864	2.03	1.709	1.617	2.18	2.203	1.163	2.17	1.652	1.269	1.821	1.608	1.839	1.525	1.325	1.802	2.325	1.605	1.627	1.265	1.511	2.022	1.733	1.306	2.388	1.811	1.183	1.595	0.93		53.3143	2	37.6961	1
O00629	Importin subunit alpha-4 OS=Homo sapiens GN=KPNA4 PE=1 SV=1	521	57.851	4.96		8				25		0.301	0.328	0.528	0.439	0.225	0.215	0.811	0.258	0.988	0.414	0.304	0.394	0.842				0.728		0.681	0.949	0.53	0.842	0.94	0.509	0.508	0.97		0.536		0.419	1.367		242.423	2	79.0333	3
O00635	Tripartite motif-containing protein 38 OS=Homo sapiens GN=TRIM38 PE=2 SV=1	465	53.381	7.02		4				8									1.454		1.493	1.648	1.184							1.23		1.118			1.174	1.314								55.78	1
O00743-3	Isoform 3 of Serine/threonine-protein phosphatase 6 catalytic subunit OS=Homo sapiens GN=PPP6C	342	38.921	6.18		26				4									1.498		1.722	1.7	0.976																					321.623	5	14.3093	2
O00748	Cocaine esterase OS=Homo sapiens GN=CES2 PE=1 SV=1	559	61.767	6.1	Oxidation [P311; P320; P442]; Acetyl [K446]	31				26		1.166	1.139			1.05	1.175	1.07	0.968	0.927	1.146	1.488	0.869	0.963	1.18	1.353	1.092	0.895	1.333	1.037	1.05	1.051	0.917	0.756	0.789	0.915	0.987	0.253		0.565				1162.84	8	219.457	7
O00754	Lysosomal alpha-mannosidase OS=Homo sapiens GN=MAN2B1 PE=1 SV=3	1011	113.672	7.28		31				31		1.518	1.542	1.314	1.298	1.91	1.809	1.251	2.181	0.899	1.365	0.72	1.644	1.136	1.203	0.971	1.998	1.161	1.02	1.569	1.303	1.361	1.271	1.036	1.315	1.44	1.122	1.612	1.559	1.245	1.343	1		836.789	7	116.973	6
O00757	Fructose-1,6-bisphosphatase isozyme 2 OS=Homo sapiens GN=FBP2 PE=1 SV=2	339	36.72	7.23		31				31		1.03	1.123	1.144	1.271	0.874	0.895	1.252	1.237	1.044	1.741	1.589	1.038	1.221	1.014	1.633	1.149	1.179	0.92	1.347	1.151	0.967	1.191	0.967	1.314	1.043	1.204	0.849	1.26	1.064	1.176	1.03		4925.79	5	526.265	2
O00764	Pyridoxal kinase OS=Homo sapiens GN=PDXK PE=1 SV=1	312	35.08	6.13	Oxidation [P114]	31				31		1.496	1.211	1.422	1.563	1.895	2.447	1.767	1.669	0.863	2.175	0.726	2.012	1.488	1.7	0.793	3.829	1.282	0.718	1.877	1.451	2.419	1.322	1.343	1.737	2.476	1.306	1.899	1.32	1.359	1.512	0.962		1510.3	8	294.699	8
O14495	Lipid phosphate phosphohydrolase 3 OS=Homo sapiens GN=PPAP2B PE=1 SV=1	311	35.093	9.14		26				31		0.803	0.936	0.843	0.772	0.72	0.773	0.925	0.634	0.827	0.595	0.738	0.631	0.824	0.544	0.746	0.471	0.812	0.677	0.797	0.837	0.888	0.899	0.877	0.778	0.841	0.729	0.881	0.813	0.963	0.892	0.963		202.503	2	30.8733	1
O14497	AT-rich interactive domain-containing protein 1A OS=Homo sapiens GN=ARID1A PE=1 SV=3	2285	241.892	6.7		12				26		0.911	0.94			0.783	0.879	1.035	1.134	0.884	1.326	1.187	0.851	0.941	0.971	1.146	0.924	1.059	1.11	0.855	0.996	0.869	1.056	0.898	0.777	0.914	1.011	1.151		1.041				66.66	2	7.02522	1
O14498	Immunoglobulin superfamily containing leucine-rich repeat protein OS=Homo sapiens GN=ISLR PE=1 SV=1	428	45.968	5.15		8				12									1.085		1.542	2.058	1.359		0.925	1.256	0.965		1.304	0.913		1.081			0.907	0.972								0	2	2.80898	1
O14521	Succinate dehydrogenase [ubiquinone] cytochrome b small subunit, mitochondrial OS=Homo sapiens GN=SDHD PE=1 SV=1	159	17.032	8.63		8				8									1.23		0.958	0.918	0.816							0.994		0.919			0.894	0.959								47.92	2	4.04806	1
O14548	Cytochrome c oxidase subunit 7A-related protein, mitochondrial OS=Homo sapiens GN=COX7A2L PE=1 SV=2	114	12.607	9.42		27				8		0.914	0.869			1.154	1.355													0.896		0.82			0.656	0.776								353.408	3	2.69193	1
O14558	Heat shock protein beta-6 OS=Homo sapiens GN=HSPB6 PE=1 SV=2	160	17.125	6.4		31				27		0.839	1.047	1.043	1.179	0.835	1.011	0.834		0.707				0.661	0.938	1.271	0.796	0.647	0.844	1.01	0.971	1.437	1.166	0.857	0.971	1.041	0.719	1.063	1.163	1.104	1.118	0.86		1324.37	4	230.278	4
O14561	Acyl carrier protein, mitochondrial OS=Homo sapiens GN=NDUFAB1 PE=1 SV=3	156	17.406	4.93		21				31		1.23	0.803	0.834	0.776	1.869	0.935	0.948	0.931	1.326	0.847	0.818	2.27	1.322	2.592	1.164	1.335	1.795	0.874	1.26	1.028	0.925	1.04	1.089	2.518	0.953	1.243	1.535	0.89	1.105	0.831	1.183		204.921	3
O14562	Ubiquitin domain-containing protein UBFD1 OS=Homo sapiens GN=UBFD1 PE=1 SV=2	309	33.361	5.77		8				21		1.229	0.909	1.157	1.408	1.431	1.875		0.718		0.499	0.421	0.562		0.557	0.564	0.403		0.646	0.596		0.742			0.773	0.869			1.122		1.185	0.762		0	1
O14579	Coatomer subunit epsilon OS=Homo sapiens GN=COPE PE=1 SV=3	308	34.46	5.12		31				8								1.25		1.015				1.081				1.183			1.135		1.053	0.943			1.575							536.799	4	71.9748	4
O14617-5	Isoform 5 of AP-3 complex subunit delta-1 OS=Homo sapiens GN=AP3D1	1215	136.565	7.64		31				31		0.453	0.524	0.945	0.939	0.451	0.479	0.925	0.68	0.928	0.832	0.913	0.8	0.876	1.443	1.644	1.413	1	1.684	0.98	1.011	0.866	1.083	0.989	0.828	0.867	0.996	0.893	0.982	1.005	0.972	1.157		1137.62	13	89.5866	5
O14618	Copper chaperone for superoxide dismutase OS=Homo sapiens GN=CCS PE=1 SV=1	274	29.022	5.58		31				31		1.11	1.177	1.132	1.305	1.022	1.125	1.094	0.964	0.915	1.117	1.052	0.87	1.011	0.869	0.983	1.206	0.869	0.957	1.061	1.1	0.994	0.984	0.915	0.931	1.191	1.045	1.459	1.19	1.12	1.089	1.07		214.282	3	143.904	2
O14638	Ectonucleotide pyrophosphatase/phosphodiesterase family member 3 OS=Homo sapiens GN=ENPP3 PE=1 SV=2	875	100.059	6.57		10				31		1.133	1.206	1.083	1.142	1.087	1.107	1.007	1.266	0.814	1.231	1.014	0.864	0.865	1.096	1.173	1.136	0.809	1.133	0.953	1.066	0.995	1.003	0.909	0.843	0.976	0.943	1.253	1.263	1.089	1.161	0.928		55.11	2	11.7558	2
O14672	Disintegrin and metalloproteinase domain-containing protein 10 OS=Homo sapiens GN=ADAM10 PE=1 SV=1	748	84.088	7.77		31				10									0.92		0.84	0.519	0.898							0.968		1.159			0.861	1.557		0.487		0.763				548.669	8	216.559	6
O14730	Serine/threonine-protein kinase RIO3 OS=Homo sapiens GN=RIOK3 PE=1 SV=2	519	59.055	5.76		4				31		0.781	0.818	0.709	0.63	0.669	0.68	0.899	0.889	0.856	0.95	0.948	0.616	0.943	0.76	1.034	0.778	0.915	1.044	0.969	0.929	0.969	1.02	0.963	0.911	0.971	0.973	0.645	0.644	0.909	0.785	1.314		35.68	1
O14732	Inositol monophosphatase 2 OS=Homo sapiens GN=IMPA2 PE=1 SV=1	288	31.301	6.61		31				4									1.4		1.475	1.454	1.511																					1010.98	4	41.253	3
O14734	Acyl-coenzyme A thioesterase 8 OS=Homo sapiens GN=ACOT8 PE=1 SV=1	319	35.891	7.56		17				31		1.157	1.584	1.193	1.333	1.225	1.323	0.819	1.493	1.019	1.177	0.882	1.127	1.086	1.431	1.262	1.122	0.882	1.896	1.042	0.942	1.27	0.864	0.797	1.017	1.196	0.866	1.863	1.171	1.398	1.341	0.837		24.55	1	9.98553	1
O14737	Programmed cell death protein 5 OS=Homo sapiens GN=PDCD5 PE=1 SV=3	125	14.276	6.04		29				17				1.186	1.288			1.189		1.622				1.186				1.018		1.106	1.004	1.249	1.149	0.889	1.052	1.308	1.241		1.189		1.137	1.503		364.267	4	44.6081	2
O14744	Protein arginine N-methyltransferase 5 OS=Homo sapiens GN=PRMT5 PE=1 SV=4	637	72.638	6.29		31				29		1.514	1.415	0.983	1.062	1.495	1.467	1.189	1.109	1.124	1.135	1.026	1.08	1.162	1.29	1.144	1.219	1.254	0.851	1.052	1.226	1.091	1.11	1.008	1.054	1.127	1.218		1.121		1.037	0.915		1046.06	6	89.4016	4
O14745	Na(+)/H(+) exchange regulatory cofactor NHE-RF1 OS=Homo sapiens GN=SLC9A3R1 PE=1 SV=4	358	38.845	5.77		31				31		1.008	1.019	1	1.061	0.958	0.996	1.329	0.888	1.024	0.971	1.065	0.839	1.051	0.768	0.951	0.827	1.024	0.91	1.034	1.208	1.104	1.147	1.102	0.939	1.026	1.037	0.698	1.075	1.027	1.049	0.979		5755.93	24	628.564	13
O14772	Fucose-1-phosphate guanylyltransferase OS=Homo sapiens GN=FPGT PE=1 SV=2	594	66.556	6.48		8				31		0.927	1.244	1.286	1.167	0.804	0.969	1.031	0.784	0.87	0.718	0.454	0.759	0.809	0.681	0.602	0.642	0.846	0.473	0.86	0.996	0.995	0.894	1.108	0.982	1.174	0.85	0.943	1.162	1.039	0.962	0.861		89.55	1	9.46751	1
O14773	Tripeptidyl-peptidase 1 OS=Homo sapiens GN=TPP1 PE=1 SV=2	563	61.21	6.48		31				8		2.156	1.587			2.062	2.025		1.543		1.778	1.683	0.897																					2178.85	6	497.812	6
O14776	Transcription elongation regulator 1 OS=Homo sapiens GN=TCERG1 PE=1 SV=2	1098	123.823	8.65		31				31		1.548	1.472	0.988	1.068	1.485	1.545	1.16	1.343	1.051	1.503	1.45	1.039	1.076	1.176	1.172	1.159	1.103	0.731	1.316	1.025	0.942	1.116	0.938	1.145	0.998	1.121	1.358	1.045	1.277	1.007	1.04		377.94	5	157.906	4
O14786	Neuropilin-1 OS=Homo sapiens GN=NRP1 PE=1 SV=3	923	103.069	5.88		22				31		0.906	0.884	0.966	1.164	0.751	0.817	1.025	0.878	0.954	1.039	1.253	0.793	0.9	0.752	1.118	0.806	0.984	1.003	0.876	0.974	0.927	0.994	0.851	0.746	0.868	1.032	0.401	1.002	0.696	1.045	0.998		288.344	8	33.3984	5
O14787-2	Isoform 2 of Transportin-2 OS=Homo sapiens GN=TNPO2	887	100.343	4.98		17				22								1.111	0.677	1.1	0.864	0.998	0.734	1.135	0.614	1.112	0.45	0.985	1.137	0.896	1.065	1.031	1.096	0.935	0.76	0.954	1.213	0.302		0.768				694.138	4	63.9343	2
O14818	Proteasome subunit alpha type-7 OS=Homo sapiens GN=PSMA7 PE=1 SV=1	248	27.87	8.46		31				17				0.988	1.146			1.125	0.957	0.94	1.039	1.095	0.762	1.144				1.015			1.226		1.269	1.114			1.066		1.083		1.082	1.035		1249.25	5	43.4653	2
O14828	Secretory carrier-associated membrane protein 3 OS=Homo sapiens GN=SCAMP3 PE=1 SV=3	347	38.262	7.64		27				31		1.181	1.111	1.147	1.272	1.162	1.344	1.199	1.291	1.171	1.006	1.247	0.921	1.045	0.859	0.894	1.062	1.017	0.778	1.073	1.259	1.051	1.136	1.062	1.008	1.115	1.143	1.482	1.242	1.159	1.133	0.991		478.912	5	108.82	4
O14832	Phytanoyl-CoA dioxygenase, peroxisomal OS=Homo sapiens GN=PHYH PE=1 SV=1	338	38.514	8.47		29				27		1.033	1.065	0.894	0.967	0.962	1.002	0.964	0.936	0.872	1.093	1.11	0.895	0.94				0.994		0.862	0.935	0.826	0.96	0.931	1.021	0.871	0.959	0.984	0.96	0.95	0.927	0.995		589.962	4
O14841	5-oxoprolinase OS=Homo sapiens GN=OPLAH PE=1 SV=3	1288	137.371	6.58		31				29		0.66	1.095	1.198	1.164	0.577	0.553	1.371	1.458	1.093	1.053	0.493	1.086	1.022	0.845	0.835	1.321	0.952	1.057	1.244	1.644	2.259	1.265	1.137	1.227	1.067	1.207		1.089		0.842	0.765		1349.84	14	405.759	17
O14874	[3-methyl-2-oxobutanoate dehydrogenase [lipoamide]] kinase, mitochondrial OS=Homo sapiens GN=BCKDK PE=1 SV=2	412	46.331	8.82		19				31		1.058	1.05	0.882	0.86	1.033	1.023	0.902	0.948	0.858	0.968	0.927	0.86	0.932	0.888	0.981	0.753	0.915	0.871	0.983	0.903	0.968	0.934	0.908	0.935	0.961	0.877	1.107	0.92	1.101	0.915	1.098		204.95	2	40.3706	3
O14905	Protein Wnt-9b OS=Homo sapiens GN=WNT9B PE=1 SV=3	357	38.975	8.85		12				19				1.161	1.265			1.101		0.87				0.787				1.07		1.115	1.023	1.051	1.033	0.905	1.03	1.086	0.97	1.005	1.082	1.097	1.05	0.968		96.3367	4	21.9036	3
O14908	PDZ domain-containing protein GIPC1 OS=Homo sapiens GN=GIPC1 PE=1 SV=2	333	36.027	6.28		27				12								1.312		1.279				1.37				1.062		0.485	1.208	0.521	1.043	0.88	0.601	0.569	1.243							385.799	1	58.6721	1
O14910	Protein lin-7 homolog A OS=Homo sapiens GN=LIN7A PE=1 SV=2	233	25.981	8.72		31				27		0.547	0.746	0.567	0.485	0.466	0.439	0.559	0.533	0.594	0.358	0.741	0.825	0.751				0.53		0.853	0.485	0.56	0.869	1.013	0.626	0.892	0.595	0.303	0.563	0.713	0.642	1.396		249.88	3	48.9182	2
O14920	Inhibitor of nuclear factor kappa-B kinase subunit beta OS=Homo sapiens GN=IKBKB PE=1 SV=1	756	86.509	5.78		15				31		1.309	1.379	1.091	1.185	1.313	1.018	1.187	1.096	0.909	1.295	1.048	1.628	0.908	1.316	1.288	1.128	0.928	1.107	1.152	1.07	1.024	1.019	0.926	0.983	1.012	0.932	1.434	1.145	1.055	1.09	0.987		54.54	2	12.1856	2
O14933	Ubiquitin/ISG15-conjugating enzyme E2 L6 OS=Homo sapiens GN=UBE2L6 PE=1 SV=4	153	17.757	7.88		4				15				0.445	0.372				1.595		1.598	2.109	1.068		1.013	1.419	0.838		1.129									0.439	0.439	0.889	0.464	1.529		46.38	1	7.68235	1
O14936	Peripheral plasma membrane protein CASK OS=Homo sapiens GN=CASK PE=1 SV=3	926	105.056	6.43		31				4									1.958		2.389	3.765	1.23																					1147.07	11	91.3244	6
O14949	Cytochrome b-c1 complex subunit 8 OS=Homo sapiens GN=UQCRQ PE=1 SV=4	82	9.9	10.08		31				31		0.84	1.012	1.047	1.207	0.822	0.811	1.16	1.067	0.923	1.009	0.837	0.791	0.969	0.881	0.891	0.768	1.026	1.015	0.895	1.087	1.072	1.009	0.991	0.826	0.935	1.002	1.454	1.122	1.048	1.102	0.941		1271.8	3	104.78	2
O14958	Calsequestrin-2 OS=Homo sapiens GN=CASQ2 PE=1 SV=2	399	46.407	4.37		8				31		0.483	0.696	0.92	0.86	0.504	0.559	0.788	0.541	0.913	0.446	0.432	0.524	0.672	0.561	0.65	0.567	0.998	0.56	0.718	0.848	0.945	0.835	1.017	0.715	0.948	0.801	0.619	0.904	0.886	0.904	0.868		40.65	2
O14964	Hepatocyte growth factor-regulated tyrosine kinase substrate OS=Homo sapiens GN=HGS PE=1 SV=1	777	86.138	6.16		31				8									1.404		1.42	1.233	4.345							1.668		0.902			4.206	1.131								678.216	5	103.976	3
O14966	Ras-related protein Rab-7L1 OS=Homo sapiens GN=RAB7L1 PE=1 SV=1	203	23.14	7.18		31				31		0.998	1.001	0.878	0.746	0.971	1.015	0.766	0.904	0.81	1.005	1.039	0.791	0.827	0.76	1.019	0.83	0.659	0.957	0.938	0.902	0.989	0.95	0.962	0.805	0.935	0.894	1.396	0.8	1.076	0.907	0.951		790.159	5	117.418	3
O14972	Down syndrome critical region protein 3 OS=Homo sapiens GN=DSCR3 PE=1 SV=1	297	32.989	7.68		31				31		1.183	1.269	1.179	1.255	1.268	1.433	1.105	0.987	1.074	1.255	1.1	0.918	1.104	0.795	1.045	1.189	1.038	0.778	1.065	1.122	1.062	1.043	1.028	0.983	1.241	1.06	1.622	1.14	1.17	1.096	1.003		256.91	5	25.0149	1
O14974	Protein phosphatase 1 regulatory subunit 12A OS=Homo sapiens GN=PPP1R12A PE=1 SV=1	1030	115.211	5.4		22				31		1.004	1.163	1.114	1.066	1.025	1.13	1.108	1.076	0.962	1.294	1.218	1.114	0.991	1.074	1.281	1.11	1.035	0.828	1.05	0.993	1.137	1.017	0.893	1.043	1.126	0.983	1.679	1.014	1.342	1.078	1.011		157.462	4	36.1355	2
O14975	Very long-chain acyl-CoA synthetase OS=Homo sapiens GN=SLC27A2 PE=1 SV=2	620	70.267	8.51	Oxidation [P434]	31				22								0.802	0.849	0.912	0.931	1.071	0.895	0.962	1.303	1.211	1.598	0.809	1.97	0.989	0.818	1.097	0.919	0.875	0.85	0.971	0.904	0.75		1.035				5212.71	22	336.082	9
O14976	Cyclin-G-associated kinase OS=Homo sapiens GN=GAK PE=1 SV=2	1311	143.1	5.73		26				31		0.945	0.985	1.095	1.096	0.884	0.898	1.123	1.014	0.933	1.158	0.527	0.842	0.988	0.801	0.616	1.022	0.923	0.634	1.318	1.052	1.083	1.078	0.979	1.087	1.161	0.974	1.077	1.16	1.112	0.962	0.999		339.748	8	43.7777	4
O14979	Heterogeneous nuclear ribonucleoprotein D-like OS=Homo sapiens GN=HNRPDL PE=1 SV=3	420	46.409	9.57		31				26		0.997	1.005			0.984	1.087	1.313	0.836	1.023	0.925	0.88	0.848	1.074	0.88	0.947	1	1.241	0.715	0.965	1.193	1.003	1.145	0.945	0.918	1.025	1.195	0.633		1.107				1413.71	10	56.5366	2
O14980	Exportin-1 OS=Homo sapiens GN=XPO1 PE=1 SV=1	1071	123.306	6.06		31				31		0.891	0.926	0.83	0.846	0.766	0.83	0.938	0.805	0.918	0.968	1.247	0.796	0.894	0.796	1.24	0.86	0.879	0.894	0.785	0.865	0.868	0.944	0.816	0.753	0.84	0.894	0.946	0.808	0.97	0.885	0.918		652.77	10	69.9288	2
O14983	Sarcoplasmic/endoplasmic reticulum calcium ATPase 1 OS=Homo sapiens GN=ATP2A1 PE=1 SV=1	1001	110.182	5.16		26				31		1.217	1.027	1.037	1.086	1.109	1.155	1.042	0.743	1.094	0.988	1.287	0.792	1.033	0.775	1.065	0.815	1.002	1.016	0.894	1.035	0.967	1.062	0.948	0.838	0.943	1.07	1.141	1.058	1.094	1.036	1.056		2266.11	20	86.3653	9
O15013	Rho guanine nucleotide exchange factor 10 OS=Homo sapiens GN=ARHGEF10 PE=1 SV=4	1369	151.516	5.68		12				26		2.186	1			2.5	0.922	0.972	0.755	1.211	0.878	0.879	6.971	0.942	3.185	1.048	2.438	1.486	1.615	0.803	0.918	0.868	0.936	0.878	2.63	0.846	0.861	1.414		0.945				40.5123	1	2.36678	1
O15020	Spectrin beta chain, non-erythrocytic 2 OS=Homo sapiens GN=SPTBN2 PE=1 SV=3	2390	271.157	6.11	Acetyl [K217]	31				12								1.047		1.226				1.174				0.94		0.903	1.101	1.012	1.108	1.022	0.705	0.867	1.086							2545.22	26	335.019	21
O15031	Plexin-B2 OS=Homo sapiens GN=PLXNB2 PE=1 SV=3	1838	204.997	6.24	Oxidation [P1567]	31				31		0.739	0.813	0.95	1.009	0.65	0.729	1.073	0.931	0.875	0.98	0.955	0.865	0.97	0.734	1.135	0.736	0.93	1.353	0.883	1.043	0.854	0.965	0.938	0.856	0.952	0.901	0.947	0.983	0.985	1.013	0.905		358.952	9	70.906	9
O15042	U2 snRNP-associated SURP motif-containing protein OS=Homo sapiens GN=U2SURP PE=1 SV=2	1029	118.219	8.47		27				31		0.958	0.85	0.971	1.05	0.963	0.923	0.805	0.842	1.075	0.913	0.861	0.731	1.042	0.999	1.336	0.92	0.908	1.084	0.922	0.84	0.888	0.927	0.828	0.93	0.848	0.982	1.484	1.129	1.19	1.007	1.048		91.34	5	21.3926	3
O15047	Histone-lysine N-methyltransferase SETD1A OS=Homo sapiens GN=SETD1A PE=1 SV=3	1707	185.92	5.14		15				27		1.027	1.061	0.944	0.933	0.846	0.889	0.944	0.836	0.845	0.796	1.167	0.665	0.924				0.893		0.882	0.941	0.883	0.95	0.989	0.952	0.872	0.906	0.29	0.972	0.718	1.061	1.185		22.83	1	18.2385	1
O15061	Synemin OS=Homo sapiens GN=SYNM PE=1 SV=2	1565	172.663	5.16		20				15		0.443	0.467	0.677	0.336	0.445	0.372		0.385		0.413	0.746	0.477															0.376	0.352	0.752	0.503	1.469		75.6567	3	21.6542	3
O15067	Phosphoribosylformylglycinamidine synthase OS=Homo sapiens GN=PFAS PE=1 SV=4	1338	144.643	5.76		31				20		1.595	1.148			1.804	1.289	0.854	1.238	1.372	1.121	1.162	1.8	1.013				1.399		0.873	0.881	0.754	0.952	0.877	2.702	0.83	1.211							185.77	5	77.1067	9
O15084-1	Isoform 3 of Serine/threonine-protein phosphatase 6 regulatory ankyrin repeat subunit A OS=Homo sapiens GN=ANKRD28	1086	116.469	6.18		8				31		0.968	1.032	1.126	1.054	0.871	0.951	1.19	1.029	1.119	1.214	1.289	1.159	1.112	1.202	1.499	1.099	1.212	1.546	1.102	1.249	1.104	1.185	0.94	0.9	1.071	1.219	0.647	1.11	0.928	0.997	1.095		90.73	1	10.2876	1
O15091	Mitochondrial ribonuclease P protein 3 OS=Homo sapiens GN=KIAA0391 PE=1 SV=2	583	67.272	8.78		12				8								0.963		0.827				0.88				0.854			0.82		0.852	0.999			0.798							37.87	1	1.61894	1
O15111	Inhibitor of nuclear factor kappa-B kinase subunit alpha OS=Homo sapiens GN=CHUK PE=1 SV=2	745	84.585	6.73		8				12								1.525		1.157				1.157				1.266		0.748	1.47	0.615	1.363	1.097	0.635	0.568	1.374							51.355	2	14.0692	2
O15116	U6 snRNA-associated Sm-like protein LSm1 OS=Homo sapiens GN=LSM1 PE=1 SV=1	133	15.17	5.22		8				8									1.351		1.292	1.16	1.46							1.077		0.951			0.945	1.058								180.98	1	20.9145	2
O15118	Niemann-Pick C1 protein OS=Homo sapiens GN=NPC1 PE=1 SV=2	1278	142.074	5.36		4				8									1.177		1.343	1.185	1.226							0.896		0.997			0.509	0.961								38.33	1	4.09675	1
O15126	Secretory carrier-associated membrane protein 1 OS=Homo sapiens GN=SCAMP1 PE=1 SV=2	338	37.896	7.42		20				4									0.765		1.149	1.213	0.729																					357.869	1	5.43118	1
O15127	Secretory carrier-associated membrane protein 2 OS=Homo sapiens GN=SCAMP2 PE=1 SV=2	329	36.625	6.1		26				20		1.3	1.526			1.342	1.11	0.944	0.627	0.838	0.83	0.671	0.919	1.057	1.401	1.743	1.366	1.084	1.672		0.928		0.936	1.118			0.933							313.26	3	50.9168	5
O15143	Actin-related protein 2/3 complex subunit 1B OS=Homo sapiens GN=ARPC1B PE=1 SV=3	372	40.923	8.35		31				26		0.814	0.895			0.762	0.76	0.633	0.547	0.58	0.638	0.561	0.727	0.757	0.817	1.022	0.611	0.526	1.376	0.993	0.776	0.869	0.721	1.053	1.035	1.041	0.742	0.495		0.842				1060.94	7	14.408	1
O15144	Actin-related protein 2/3 complex subunit 2 OS=Homo sapiens GN=ARPC2 PE=1 SV=1	300	34.311	7.36		31				31		1.245	0.994	0.993	1.018	1.013	1.069	1.132	1.055	1.265	1.369	2.339	0.903	1.13	0.917	1.402	0.763	1.009	1.181	0.992	1.035	1.024	1.087	0.918	0.886	1.026	1.149	1.085	1.082	1.179	1.031	1.166		1793.45	14	209.854	5
O15145	Actin-related protein 2/3 complex subunit 3 OS=Homo sapiens GN=ARPC3 PE=1 SV=3	178	20.533	8.59		31				31		0.978	0.86	0.954	0.872	0.827	0.933	1.09	0.858	1.231	1.076	1.595	0.752	1.151	0.756	1.158	0.802	0.875	0.817	0.973	1.124	1.06	1.127	0.925	0.861	0.979	1.141	0.682	0.905	0.849	0.895	1.272		217.753	3	120.763	2
O15160	DNA-directed RNA polymerases I and III subunit RPAC1 OS=Homo sapiens GN=POLR1C PE=1 SV=1	346	39.225	5.5		8				31		0.783	0.669	0.967	1.107	0.562	0.681	0.956	0.757	0.99	0.841	1.519	0.634	0.952	0.545	0.861	0.514	0.742	0.915	0.963	0.864	1.06	0.915	0.901	0.949	1.019	0.86	0.634	1.018	1.034	0.968	1.009		46.54	2	6.6745	2
O15173	Membrane-associated progesterone receptor component 2 OS=Homo sapiens GN=PGRMC2 PE=1 SV=1	223	23.804	4.88		31				8									0.963		0.918	0.783	0.796							0.838		0.848			0.658	0.928								2646.24	6	277.44	4
O15204	ADAM DEC1 OS=Homo sapiens GN=ADAMDEC1 PE=1 SV=2	470	52.742	7.34		8				31		1.114	0.939	1.115	1.124	1.058	1.348	1.215	1.208	1.053	1.388	0.986	0.988	1.011	1.034	1.19	1.161	1.206	0.935	1.281	1.331	1.002	1.229	1.184	1.154	1.136	1.112	1.039	1.148	1.042	1.115	0.839		31.36	1	6.27851	1
O15212	Prefoldin subunit 6 OS=Homo sapiens GN=PFDN6 PE=1 SV=1	129	14.574	8.88		31				8									0.693		0.7	0.503	0.836		0.468	0.611	0.719		0.934															216.709	4	35.2558	1
O15217	Glutathione S-transferase A4 OS=Homo sapiens GN=GSTA4 PE=1 SV=1	222	25.688	8.27		16				31		1.167	1.338	0.894	1.195	1.281	1.266	1.192	0.9	1.059	1.013	1.173	0.83	1.034	0.979	1.269	1.236	1.09	1.058	0.942	1.151	1.005	1.003	0.959	1.064	1.086	1.164	1.573	1.094	1.11	1.026	0.934		82.5315	1
O15228	Dihydroxyacetone phosphate acyltransferase OS=Homo sapiens GN=GNPAT PE=1 SV=1	680	77.138	6.57		12				16		1.022	3.317			0.991	1.256		2.36		1.345	0.626	1.399		1.207	1.145	1.782		1.521	1.629		1.287			0.994	0.877										2.32347	2
O15229	Kynurenine 3-monooxygenase OS=Homo sapiens GN=KMO PE=1 SV=2	486	55.773	9.03	Oxidation [P81]	31				12								0.438	0.848	0.564	1.078	1.045	1.211	0.65				0.392			0.752		0.715	0.979			0.702							773.483	11	155.496	7
O15230	Laminin subunit alpha-5 OS=Homo sapiens GN=LAMA5 PE=1 SV=8	3695	399.479	7.02		31				31		1.093	1.371	1.054	1.017	1.121	1.038	1.115	1.494	0.789	1.162	0.547	1.088	0.913	0.987	0.837	1.744	0.792	0.675	1.139	1.132	1.197	1.034	1.092	0.891	1.419	0.915	0.864	1.156	1.045	0.922	0.88		14859.8	84	2573.82	84
O15235	28S ribosomal protein S12, mitochondrial OS=Homo sapiens GN=MRPS12 PE=1 SV=1	138	15.163	10.29		25				31		0.922	0.853	0.755	0.776	0.903	1.008	0.81	0.602	0.919	0.858	0.729	0.636	1.106	0.761	0.854	0.639	0.895	1.089	0.849	0.888	0.794	0.932	0.952	0.766	0.778	1.003	0.759	0.791	0.89	0.81	0.91		142.574	2	24.372	1
O15244	Solute carrier family 22 member 2 OS=Homo sapiens GN=SLC22A2 PE=1 SV=2	555	62.54	8.37		27				25		0.74	1.009	1.299	1.393	0.61	0.697	1.023	1.035	0.9	0.889	0.67	0.863	0.959	0.782	0.875	0.988	0.953	0.73		1.206		1.11	1.039			1.046		1.469		1.263	1.237		338.137	7	152.556	6
O15247	Chloride intracellular channel protein 2 OS=Homo sapiens GN=CLIC2 PE=1 SV=3	247	28.338	5.59		25				27		1.039	1.368	1.239	1.318	1.322	1.326	1.372	0.974	1.005	1.381	0.632	1.101	1.179				1.236		2.082	1.244	1.495	1.163	1.055	1.27	1.672	1.321	0.896	1.16	1.119	1.15	1.213		117.037	5	18.1157	1
O15258	Protein RER1 OS=Homo sapiens GN=RER1 PE=1 SV=1	196	22.943	9.54		27				25				0.545	0.392			0.577	0.792	0.882	0.894	0.971	0.833	1.337	0.456	0.733	0.326	0.452	0.957	0.883	0.726	0.851	0.832	1.13	0.559	0.747	0.734		0.425		0.429	1.478		170.251	3
O15260	Surfeit locus protein 4 OS=Homo sapiens GN=SURF4 PE=1 SV=3	269	30.374	7.78		31				27		0.779	0.735	0.942	0.855	0.719	0.726	0.865	0.707	0.844	0.786	0.788	0.675	0.819				0.692		0.858	0.952	0.9	0.879	0.823	0.812	0.908	0.846	0.677	0.911	0.878	0.838	0.959		314.56	2	84.9903	3
O15269	Serine palmitoyltransferase 1 OS=Homo sapiens GN=SPTLC1 PE=1 SV=1	473	52.71	6.01		31				31		0.757	0.771	1.038	1.214	0.759	0.808	0.901	1.437	1.05	1.268	1.132	0.911	0.906	1.126	1.436	1.184	0.773	1.119	1.071	0.91	1.145	0.934	0.842	1.116	1.299	0.958	0.337	1.179	0.749	1.018	1.039		93.045	6	32.673	4
O15294	UDP-N-acetylglucosamine--peptide N-acetylglucosaminyltransferase 110 kDa subunit OS=Homo sapiens GN=OGT PE=1 SV=3	1046	116.85	6.7		20				31		0.353	0.451	0.704	0.747	0.274	0.294	0.542	1.079	0.632	1.04	1.206	1.236	0.619	0.975	0.99	1.049	0.383	1.024	0.922	0.744	0.949	0.742	0.818	0.798	0.943	0.717	0.32	0.718	0.56	0.722	1.301		120.626	6	17.978	2
O15305	Phosphomannomutase 2 OS=Homo sapiens GN=PMM2 PE=1 SV=1	246	28.064	6.77		19				20								0.784	0.639	0.658	0.707	0.866	0.821	0.685	0.945	1.509	0.816	0.738	1.031	0.903	0.767	0.965	0.856	0.777	0.85	0.901	0.645							64.03	3	12.1621	1
O15335	Chondroadherin OS=Homo sapiens GN=CHAD PE=2 SV=2	359	40.45	9.39		12				19		1.005	1.125	1.41	1.455	0.983	1.184		1.011		1.288	1.319	0.861							1.231		1.083			1.032	1.091		1.329	1.456	1.1	1.337	1.205		20.01	2	8.10435	2
O15347	High mobility group protein B3 OS=Homo sapiens GN=HMGB3 PE=1 SV=4	200	22.965	8.37		6				12								0.958		0.942				0.917				0.944		1.171	0.931	1.707	0.838	0.913	1.032	2.002	1.524							32.67	2	2.25578	1
O15355	Protein phosphatase 1G OS=Homo sapiens GN=PPM1G PE=1 SV=1	546	59.235	4.36		15				6									0.501		0.801	0.881	0.818															1.129		1.125				54.3	2	9.00823	2
O15357	Phosphatidylinositol 3,4,5-trisphosphate 5-phosphatase 2 OS=Homo sapiens GN=INPPL1 PE=1 SV=2	1258	138.513	6.54		8				15				0.73	0.633				0.506		0.655	0.867	0.564							0.84		0.87			0.683	0.869		0.447	0.777	0.776	0.753	1.136		63.91	1	0	1
O15371	Eukaryotic translation initiation factor 3 subunit D OS=Homo sapiens GN=EIF3D PE=1 SV=1	548	63.932	6.05	Acetyl [K215]	31				8									0.929		1.143	1.204	1.017							1.021		1.054			0.919	1								276.089	5	59.1787	6
O15374	Monocarboxylate transporter 5 OS=Homo sapiens GN=SLC16A4 PE=2 SV=1	487	53.987	8.03		25				31		0.659	0.776	1.01	1.044	0.629	0.633	0.897	0.779	0.863	0.944	1.127	0.772	0.826	0.846	1.115	0.879	0.66	1.047	0.882	0.913	0.883	0.909	0.903	0.769	0.877	0.841	0.751	1.049	1.041	1.071	1.142		132.643	2	30.2758	1
O15382	Branched-chain-amino-acid aminotransferase, mitochondrial OS=Homo sapiens GN=BCAT2 PE=1 SV=2	392	44.259	8.65		31				25				0.903	1.055			0.95	1.325	1.065	1.538	0.83	1.179	1.036	1.589	1.79	1.112	0.692	2.574	1.52	1.119	1.23	0.98	1.08	0.928	1.61	1.074		1.006		0.961	0.884		934.843	6	27.1121	2
O15397	Importin-8 OS=Homo sapiens GN=IPO8 PE=1 SV=2	1037	119.861	5.16		8				31		0.811	1.09	1.04	1.052	0.945	0.886	0.877	0.827	0.931	0.833	0.814	0.652	0.937	0.853	1.087	0.725	0.907	0.725	0.82	0.883	0.806	1.035	0.819	0.87	0.787	0.82	0.909	1.17	0.974	1.16	0.882		24.64	2	3.00734	1
O15400	Syntaxin-7 OS=Homo sapiens GN=STX7 PE=1 SV=4	261	29.797	5.55		23				8								1.235		1.1				1.202				1.254			1.245		1.222	1.001			1.293							293.547	6	46.4126	4
O15438-4	Isoform 4 of Canalicular multispecific organic anion transporter 2 OS=Homo sapiens GN=ABCC3	1578	174.795	7.64		8				23		0.55	0.652	0.851	0.767	0.496	0.535	0.912		0.925				0.999				0.834		1.143	1.007	1.168	1.061	1.186	0.79	1.277	1.076	1.245	0.917	1.149	0.797	0.967		20.15	1	0	1
O15439	Multidrug resistance-associated protein 4 OS=Homo sapiens GN=ABCC4 PE=1 SV=3	1325	149.432	8.19		25				8									1.51		1.302	1.049	1.016							0.739		0.594			0.609	0.694								208.879	5	20.7908	4
O15455	Toll-like receptor 3 OS=Homo sapiens GN=TLR3 PE=1 SV=1	904	103.763	7.18		8				25				1.09	1.479			1.118	0.837	1.328	1.072	1.04	1.039	1.026	0.768	1.436	0.776	1.286	1.459	0.945	1.064	1.008	1.133	0.962	0.937	0.979	1.097		1.275		1.26	0.986		20.74	2	7.63253	2
O15498	Synaptobrevin homolog YKT6 OS=Homo sapiens GN=YKT6 PE=1 SV=1	198	22.403	6.92		24				8															0.848	1.129	0.629		1.186	0.987		1.122			0.852	1.186								180.156	2	21.1179	1
O15511	Actin-related protein 2/3 complex subunit 5 OS=Homo sapiens GN=ARPC5 PE=1 SV=3	151	16.31	5.67		31				24		1.27	1.256			1.479	1.177	1.239	0.683	0.996	0.841	0.695	0.81	1.002	2.764	2.756	2.216	1.156	0.385	0.866	1.158	0.96	1.067	0.831	0.908	1.073	1.062							1669.37	4	141.787	1
O15523	ATP-dependent RNA helicase DDX3Y OS=Homo sapiens GN=DDX3Y PE=1 SV=2	660	73.108	7.55	Carboxy [E545]; Oxidation [P295]	12				31		1.347	1.229	0.958	1.016	1.181	1.198	0.934	0.857	1.087	1.09	1.564	0.785	1.036	0.718	1.211	0.809	0.786	0.988	0.864	0.933	0.96	0.949	0.915	0.984	0.952	1.02	0.754	0.912	1.101	0.891	1.076		1496.83	12	324.997	10
O15528	25-hydroxyvitamin D-1 alpha hydroxylase, mitochondrial OS=Homo sapiens GN=CYP27B1 PE=1 SV=1	508	56.468	9.16		16				12		1.143	1.242			1.404	1.518		1.584		1.73	2.015	1.021		1.577	1.604	1.399		1.303															32.25	1	13.5268	2
O15530	3-phosphoinositide-dependent protein kinase 1 OS=Homo sapiens GN=PDPK1 PE=1 SV=1	556	63.112	7.36		12				16								1.433	1.952	1.128	2.192	1.302	1.14	1.128				1.421		1.564	1.313	1.079	1.147	0.979	1.237	1.541	1.332							25.49	1	2.36684	1
O15533-3	Isoform 3 of Tapasin OS=Homo sapiens GN=TAPBP	504	53.909	7.23		24				12								0.818		0.932				0.83				0.522		1.038	0.721	0.924	0.938	0.874	2.091	1.116	0.805							241.191	3	12.8566	2
O43143	Putative pre-mRNA-splicing factor ATP-dependent RNA helicase DHX15 OS=Homo sapiens GN=DHX15 PE=1 SV=2	795	90.875	7.46		31				24		1.065	1.121			1.026	0.868	1.091	0.903	1.821	1.276	2.316	0.741	1.334	1.12	1.485	3.066	1.249	1.97	0.793	1.091	1.228	1.112	0.886	0.868	0.769	1.621							1352.53	12	134.934	12
O43148-2	Isoform 2 of mRNA cap guanine-N7 methyltransferase OS=Homo sapiens GN=RNMT	504	57.688	7.69		4				31		0.944	0.936	0.849	0.975	0.883	1.022	0.984	0.875	0.968	1.004	1.121	0.902	1.025	0.938	1.07	0.97	0.94	1.468	0.977	0.897	0.982	1.011	0.89	0.891	0.926	0.987	0.979	0.881	0.991	0.891	1.025		68.7606	1
O43149	Zinc finger ZZ-type and EF-hand domain-containing protein 1 OS=Homo sapiens GN=ZZEF1 PE=1 SV=6	2961	330.864	5.95		27				4																				0.91		1.134			0.907	1.104								256.791	6	39.4943	3
O43150	Arf-GAP with SH3 domain, ANK repeat and PH domain-containing protein 2 OS=Homo sapiens GN=ASAP2 PE=1 SV=3	1006	111.581	6.68		25				27				1.142	1.3			1.128	1.109	0.972	1.389	1.201	0.93	1.003	1.002	1.073	0.937	1.101	0.883	0.975	1.148	0.957	1.103	1.06	0.913	0.976	0.989	1.58	1.338	1.108	1.059	0.945		140.317	3	16.0264	3
O43157	Plexin-B1 OS=Homo sapiens GN=PLXNB1 PE=1 SV=3	2135	232.151	5.49		12				25				0.748	0.82			1.064	0.931	1.058	1.079	1.066	0.699	1.128	1.218	1.271	1.377	1.085	1.497	0.878	1.081	0.756	1.064	0.877	0.71	0.886	1.092		0.88		0.825	0.936		25.96	1	2.52507	1
O43172	U4/U6 small nuclear ribonucleoprotein Prp4 OS=Homo sapiens GN=PRPF4 PE=1 SV=2	522	58.412	7.42		13				12								1.014		0.724				0.724				0.584		0.763	0.842	0.898	0.87	0.781	0.752	0.896	0.68							30.01	2	10.5255	1
O43175	D-3-phosphoglycerate dehydrogenase OS=Homo sapiens GN=PHGDH PE=1 SV=4	533	56.614	6.71		31				13				1.05	1.265			1.109		0.971				1.087				1.057			1.007		1.056	0.887			1.064		1.103		1.174	0.992		1879.93	11	120.229	7
O43181	NADH dehydrogenase [ubiquinone] iron-sulfur protein 4, mitochondrial OS=Homo sapiens GN=NDUFS4 PE=1 SV=1	175	20.095	10.3		31				31		1.329	1.24	0.998	1.239	1.165	1.113	1.145	1.268	0.926	0.991	0.905	1.233	0.868	0.799	0.83	1.11	1.179	0.901	0.857	0.957	0.947	1.082	1.043	1.021	1.021	1.014	1.646	1.057	0.994	0.972	0.962		1382.14	3
O43236-4	Isoform 4 of Septin-4 OS=Homo sapiens GN=SEPT4	493	56.578	6.55		20				31		0.873	1.238	1.034	1.059	0.99	1.08	1.013	1.061	0.742	0.9	0.788	0.757	0.723	0.969	0.87	0.97	0.814	0.701	0.702	0.909	0.945	0.945	0.841	0.821	0.867	0.708	1.389	1.108	0.938	1.184	0.914		111.655	1	6.74474	2
O43237	Cytoplasmic dynein 1 light intermediate chain 2 OS=Homo sapiens GN=DYNC1LI2 PE=1 SV=1	492	54.066	6.38		12				20								0.961	1.017	0.922	1.294	1.274	0.927	0.992	1.274	2.247	1.805	1.091	3.315	0.993	0.875	1.245	1.106	0.79	1.461	0.997	1.098							56.814	2
O43242	26S proteasome non-ATPase regulatory subunit 3 OS=Homo sapiens GN=PSMD3 PE=1 SV=2	534	60.939	8.44		31				12									1.105		1.351	1.316	1.015		1.166	1.349	1.162		1.651	0.871		1.082			0.617	1.003								1001.77	13	213.808	9
O43252	Bifunctional 3'-phosphoadenosine 5'-phosphosulfate synthase 1 OS=Homo sapiens GN=PAPSS1 PE=1 SV=2	624	70.788	6.86		16				31		0.88	0.878	0.73	0.763	0.854	0.907	0.964	0.92	0.86	1.046	1.158	0.969	0.893	0.728	0.867	0.855	0.848	0.894	0.981	0.983	0.96	0.965	0.934	0.899	0.997	0.967	0.54	0.741	0.839	0.739	0.969		348.6	5	12.602	2
O43272	Proline dehydrogenase 1, mitochondrial OS=Homo sapiens GN=PRODH PE=1 SV=3	600	67.959	7.87		31				16								0.93	0.99	0.949	1.079	1.256	1.092	0.929				0.825		0.928	0.85	1.044	1.026	0.875	0.924	0.981	0.946							388.065	7	53.6608	6
O43278	Kunitz-type protease inhibitor 1 OS=Homo sapiens GN=SPINT1 PE=1 SV=2	529	58.36	6.29		23				31		0.906	1.073	0.677	0.806	0.652	0.764	0.769	1.091	0.747	0.583	0.694	0.585	0.861	1.089	1.172	0.959	0.862	0.928	0.708	1.111	1.255	1.034	1.133	0.781	1.024	0.93	0.883	0.864	0.862	0.694	0.948		305.82	2	51.4379	2
O43280	Trehalase OS=Homo sapiens GN=TREH PE=1 SV=2	583	66.526	5.68		16				23		0.421	0.452	0.499	0.408	0.329	0.365		0.405		0.649	0.751	0.578		0.524	0.997	0.551		1.136	0.747		0.632			0.559	0.834		0.295	0.455	0.815	0.558	1.292		58.9867	3	4.35429	1
O43290	U4/U6.U5 tri-snRNP-associated protein 1 OS=Homo sapiens GN=SART1 PE=1 SV=1	800	90.2	6.13		20				16		1.487	1.506			1.471	1.727	1.132	1.113	1.132	1.322	0.707	0.961	1.01				1.034			1.191		1.227	1.006			1.13							112.75	3	12.3263	1
O43292	Glycosylphosphatidylinositol anchor attachment 1 protein OS=Homo sapiens GN=GPAA1 PE=1 SV=3	621	67.58	8.06		12				20								1.11	0.942	0.913	0.985	1.01	0.87	0.885	0.881	1.17	0.967	1.126	0.903	1.12	1.098	1.148	1.001	1.034	1.25	1.176	0.953							64.3067	1	0	1
O43294	Transforming growth factor beta-1-induced transcript 1 protein OS=Homo sapiens GN=TGFB1I1 PE=1 SV=2	461	49.782	7.03		31				12									0.865		1.022	1.038	0.896		0.794	1.402	0.88		0.863	0.73		0.74			0.338	0.665								534.009	9	126.168	8
O43301	Heat shock 70 kDa protein 12A OS=Homo sapiens GN=HSPA12A PE=1 SV=2	675	74.931	6.77		31				31		1.088	0.912	0.935	0.978	0.897	0.942	0.963	1.19	0.955	1.094	1.22	0.875	1.192	1.29	1.355	1.224	1.203	1.169	0.93	1.074	1.155	1.278	1.251	0.801	0.824	1.442	0.818	1.017	1.048	0.919	0.995		3444.92	20	274.326	9
O43324	Eukaryotic translation elongation factor 1 epsilon-1 OS=Homo sapiens GN=EEF1E1 PE=1 SV=1	174	19.798	8.54		29				31		1.101	1.124	1.146	1.244	1.203	1.397	1.239	1.222	1.061	1.275	0.898	1.11	1.066	1.023	1.108	1.321	0.996	0.918	1.164	1.167	1.179	1.033	1.072	1.063	1.122	1.044	1.326	1.253	1.013	1.142	0.927		194.748	5	74.4991	3
O43325	LYR motif-containing protein 1 OS=Homo sapiens GN=LYRM1 PE=2 SV=1	122	14.273	9.94		16				29		0.631	0.666	1.122	1.459	0.53	0.558	1.309	0.786	0.879	1.009	1.084	0.866	1.199	0.651	0.984	0.832	1.199	0.783	0.959	1.176	1.256	1.11	0.873	0.772	1.002	1.154		1.209		1.379	0.969		31.6807	2	3.17387	1
O43390-2	Isoform 2 of Heterogeneous nuclear ribonucleoprotein R OS=Homo sapiens GN=HNRNPR	636	71.17	8.13		31				16								1.247	1.043	0.953	1.106	0.986	0.961	1.04				1.026		1.323	1.319	1.055	1.19	1.212	1.235	1.154	0.926							3136.63	13	239.838	5
O43396	Thioredoxin-like protein 1 OS=Homo sapiens GN=TXNL1 PE=1 SV=3	289	32.231	4.96		31				31		0.78	0.857	1.055	1.118	0.607	0.652	1.05	0.688	1.089	0.916	1.429	0.713	1.117	0.782	0.902	0.746	1.011	0.841	0.8	0.963	0.829	1.04	0.989	0.861	0.803	1.051	1.053	0.998	1.037	1.154	0.962		52.0154	2	28.7742	2
O43405	Cochlin OS=Homo sapiens GN=COCH PE=1 SV=1	550	59.445	7.96		17				31		1.342	1.263	0.982	1.088	1.284	1.493	1.343	1.09	0.962	0.904	0.827	1.112	0.836	1.811	2.359	1.557	1.036	2.043	0.988	1.017	1.173	1.177	0.769	0.975	1.092	1.023	1.044	1.014	0.879	1.032	0.922				10.249	2
O43414	ERI1 exoribonuclease 3 OS=Homo sapiens GN=ERI3 PE=1 SV=2	337	37.214	8.07		12				17				1.069	1.002			1.238	1.526	1.107	1.225	0.968	1.103	0.946				1.284			1.326		1.356	0.875			1.168		1.041		1.006	1.002		83.45	2
O43427	Acidic fibroblast growth factor intracellular-binding protein OS=Homo sapiens GN=FIBP PE=1 SV=3	364	41.851	6.48		12				12		1.307	1.33			1.423	1.408		1.261		1.336	1.218	0.974							1.073		1.151			1.011	1.092								57.2369	4	16.2358	3
O43447	Peptidyl-prolyl cis-trans isomerase H OS=Homo sapiens GN=PPIH PE=1 SV=1	177	19.196	8.07		12				12								1.235		1.012				0.992				1.074		0.93	1.067	1.032	1.026	0.959	0.636	0.968	1.009							155.102	3	39.6296	2
O43464	Serine protease HTRA2, mitochondrial OS=Homo sapiens GN=HTRA2 PE=1 SV=2	458	48.811	10.07		27				12		0.939	1.024			0.829	0.884	1.22		1.076				1.002				1.047			1.105		1.058	0.861			1.079							303.693	4	87.5707	4
O43488	Aflatoxin B1 aldehyde reductase member 2 OS=Homo sapiens GN=AKR7A2 PE=1 SV=3	359	39.564	7.17	Oxidation [P213]	31				27		1.273	1.007	0.918	1.02	1.141	1.222	1.048	1.34	0.889	1.477	1.045	1.105	0.976				0.931		0.917	0.906	0.845	1.024	0.88	0.859	0.923	0.904	0.946	1.038	0.988	0.945	1.084		6099.97	11	1133.33	6
O43490	Prominin-1 OS=Homo sapiens GN=PROM1 PE=1 SV=1	865	97.14	7.27		12				31		1.172	1.304	1.132	1.237	1.262	1.328	1.289	1.338	1.001	1.27	0.838	1.256	1.187	1.31	1.034	1.423	1.151	0.965	1.026	1.238	1.102	1.174	1	1.35	1.195	1.054	1.182	1.176	1.088	1.141	1.016		53.35	2	4.50777	1
O43491	Band 4.1-like protein 2 OS=Homo sapiens GN=EPB41L2 PE=1 SV=1	1005	112.519	5.44		31				12								1.032	1.264	1.279	2.544	1.191	1.146	1.193				1.048			1.065		3.335	0.949			1.235							1757.82	16	54.1391	6
O43504	Hepatitis B virus X-interacting protein OS=Homo sapiens GN=HBXIP PE=1 SV=1	91	9.608	4.87		31				31		1.192	0.856	1.001	1.025	0.859	0.808	0.93	0.793	0.979	0.964	1.059	0.714	1.105	0.94	1.34	0.929	0.836	1.145	0.85	0.973	1.015	1.062	0.963	0.808	0.952	1.036	0.866	0.956	0.981	1.033	1.083		392.68	3	44.6323	1
O43516	WAS/WASL-interacting protein family member 1 OS=Homo sapiens GN=WIPF1 PE=1 SV=3	503	51.227	11.47		10				31		1.118	1.29	0.932	1.007	1.297	1.328	1.23	1.067	1.07	1.136	0.906	0.992	1.345	0.873	0.999	1.214	1.175	1.022	0.898	1.31	0.786	1.143	1.386	0.894	0.906	1.068	0.4	0.883	0.675	0.954	0.976		31.62	1	6.00922	2
O43570	Carbonic anhydrase 12 OS=Homo sapiens GN=CA12 PE=1 SV=1	354	39.426	7.23		31				10								1.094		1.022				1.01				1.027			1.004		0.944	0.962			1.079	0.608		0.799				831.746	4	12.6071	2
O43583	Density-regulated protein OS=Homo sapiens GN=DENR PE=1 SV=2	198	22.078	5.3		8				31		0.425	0.555	1.115	1.105	0.413	0.404	1.219	1.846	0.989	1.371	1.045	1.074	1.183	0.808	1.081	1.165	1.102	1.08	1.172	1.286	0.956	1.098	1.248	1.028	1.166	1.097	1.066	1.184	0.861	1.181	1.043		23.76	1
O43592	Exportin-T OS=Homo sapiens GN=XPOT PE=1 SV=2	962	109.893	5.39		20				8								0.588		0.9				1.056				0.736			0.636		0.817	0.941			0.785							74.57	2	9.01208	2
O43598	Deoxyribonucleoside 5'-monophosphate N-glycosidase OS=Homo sapiens GN=RCL PE=1 SV=1	174	19.097	5.05		31				20								1.265	1.073	1.404	1.234	1.25	0.827	1.3	0.668	1.274	0.683	1.523	0.737	1.064	1.282	1.01	1.302	1.19	0.922	1.046	1.813							4126.34	7	803.33	7
O43615	Mitochondrial import inner membrane translocase subunit TIM44 OS=Homo sapiens GN=TIMM44 PE=1 SV=2	452	51.323	8.32		31				31		1.209	1.264	1.133	1.214	1.137	1.264	1.326	2.024	1.164	1.387	0.909	1.272	0.991	0.742	0.792	0.839	1.453	0.77	1.3	1.129	1.229	1.089	1.115	1.091	1.261	1.216	1.579	1.283	1.173	1.13	0.974		610.816	5	48.1301	2
O43617	Trafficking protein particle complex subunit 3 OS=Homo sapiens GN=TRAPPC3 PE=1 SV=1	180	20.261	4.96		17				31		1.326	1.196	1.06	1.146	1.356	1.336	1.472	0.878	1.106	0.949	0.818	0.797	1.036	0.881	1.034	0.779	1.118	0.9	0.769	1.341	0.853	1.176	0.945	0.594	0.867	1.124	0.499	1.028	0.922	1.072	0.972		47.2398	1	10.8127	1
O43633	Charged multivesicular body protein 2a OS=Homo sapiens GN=CHMP2A PE=1 SV=1	222	25.088	5.97		25				17				1.049	1.317			1.496		1.161				1.346				1.082		1.085	1.235	0.985	1.248	0.965	0.942	1.076	1.334		1.29		1.261	1.318		96.0571	1
O43639	Cytoplasmic protein NCK2 OS=Homo sapiens GN=NCK2 PE=1 SV=2	380	42.889	6.95		22				25				1.102	1.009			1.022	0.713	1.089	1.012	0.955	0.899	1.028	0.929	1.156	0.965	0.733	0.988	0.932	1.04	1.096	1.329	0.913	0.729	1.028	0.977		1.019		1.152	1.257		94.625	3	14.1131	2
O43676	NADH dehydrogenase [ubiquinone] 1 beta subcomplex subunit 3 OS=Homo sapiens GN=NDUFB3 PE=1 SV=3	98	11.395	9.2		31				22								1.095	1.362	1.258	1.355	1.122	1.013	0.958	0.811	1.08	1.062	1.288	0.898	0.871	1.098	1.085	1.094	0.877	1.476	0.883	1.092	1.823		1.169				626.28	2
O43678	NADH dehydrogenase [ubiquinone] 1 alpha subcomplex subunit 2 OS=Homo sapiens GN=NDUFA2 PE=1 SV=3	99	10.915	9.57		31				31		0.997	1.309	1.293	1.309	1.128	1.154	1.211	1.119	0.976	0.704	0.716	0.728	0.831	1.165	0.736	0.976	0.95	1.125	0.755	1.287	1.157	1.118	0.981	0.985	1.03	0.867	1.174	1.162	0.967	1.325	0.889		1222.82	3	178.342	3
O43681	ATPase ASNA1 OS=Homo sapiens GN=ASNA1 PE=1 SV=2	348	38.767	4.91		31				31		1.068	1.099	0.935	1.079	1.188	1.142	1.061	0.821	0.875	0.704	0.612	0.666	0.961	0.905	1.069	0.859	1.009	1.209	1.008	1.114	1.111	1.06	1.079	0.991	0.983	0.928	1.108	1.022	1.063	1.054	0.942		185.25	6	95.7674	4
O43684	Mitotic checkpoint protein BUB3 OS=Homo sapiens GN=BUB3 PE=1 SV=1	328	37.131	6.84		31				31		0.9	0.925	1.116	1.232	0.797	0.952	1.282	1.077	1.099	1.08	1.086	0.961	1.124	1.339	1.27	1.298	1.251	1.735	1.145	1.154	1.26	1.255	1.011	1.004	1.139	1.184	1.847	1.192	1.263	1.111	0.971		177.2	5	85.7208	5
O43707	Alpha-actinin-4 OS=Homo sapiens GN=ACTN4 PE=1 SV=2	911	104.788	5.44	Oxidation [P663]; Carboxy [E678]; Acetyl [K668]	31				31		0.633	0.662	0.676	0.643	0.467	0.569	0.828	0.569	0.858	0.706	0.765	0.679	0.965	0.519	0.73	0.478	0.761	1.166	0.716	0.906	0.768	0.969	0.994	0.644	0.795	0.918	0.515	0.617	0.825	0.696	1.118		22116.4	54	2542.23	23
O43708	Maleylacetoacetate isomerase OS=Homo sapiens GN=GSTZ1 PE=1 SV=3	216	24.197	8.54	Oxidation [P184]	31				31		1.161	0.96	0.956	1.001	1.046	1.095	0.966	0.918	1.022	0.868	0.864	0.929	1.012	1.125	0.848	0.886	1.071	0.842	0.871	0.992	1.043	0.993	1.039	0.99	0.928	1.044	0.942	1.002	1.031	0.914	0.946		1281.95	3	149.994	2
O43719	HIV Tat-specific factor 1 OS=Homo sapiens GN=HTATSF1 PE=1 SV=1	755	85.801	4.4		25				31		1.494	1.81	1.781	1.943	2.373	1.918	1.598	1.279	1.175	1.057	0.748	2.333	1.119	0.887	1.296	1.143	1.545	0.768	1.398	1.443	0.959	1.2	1.25	2.129	0.981	1.258	2.213	2.265	1.178	1.426	0.925		152.68	1	35.5437	2
O43752	Syntaxin-6 OS=Homo sapiens GN=STX6 PE=1 SV=1	255	29.158	4.93		12				25		1.317	1.182	0.893	1.002	1.335	1.219	1.131	0.933	1.161	1.094	1.345	0.94	1.042				1.03		0.959	0.915	1.015	1.02	0.867	0.953	1.031	0.993		0.95		0.989	0.866				8.04022	2
O43765	Small glutamine-rich tetratricopeptide repeat-containing protein alpha OS=Homo sapiens GN=SGTA PE=1 SV=1	313	34.042	4.87		20				12								1.119	0.425	0.987	0.613	0.733	0.851	0.973				0.98			0.947		1.069	0.9			0.929							225.955	5	3.28126	1
O43766	Lipoyl synthase, mitochondrial OS=Homo sapiens GN=LIAS PE=1 SV=3	372	41.884	8.59		4				20								0.957	0.948	1.121	0.958	1.081	1.138	1.05	0.934	1.081	0.966	0.892	0.909	1.086	1.027	1.251	1.055	1.108	1.037	1.275	1.191							38.97	1	4.03461	1
O43772	Mitochondrial carnitine/acylcarnitine carrier protein OS=Homo sapiens GN=SLC25A20 PE=1 SV=1	301	32.922	9.41	Oxidation [P42; P43; P46]	31				4																				1.075		1.231			1.067	1.01								502.169	10	128.251	5
O43776	Asparagine--tRNA ligase, cytoplasmic OS=Homo sapiens GN=NARS PE=1 SV=1	548	62.903	6.25		31				31		0.975	0.913	0.92	1.015	0.962	1.067	1.039	0.98	0.808	1.045	0.828	1.007	0.797	0.93	1.028	1.113	0.791	1.582	0.96	1.233	0.887	1.086	0.995	0.936	1.008	0.907	0.836	1.065	1.014	0.973	0.939		1714.1	12	286.96	8
O43795	Unconventional myosin-Ib OS=Homo sapiens GN=MYO1B PE=2 SV=3	1136	131.902	9.38		31				31		0.967	1.014	0.976	1.023	0.918	1.016	1.032	0.91	0.843	1.065	0.948	0.803	0.932	0.819	1.085	1.007	0.896	0.834	1.095	1.005	1.076	0.969	0.952	1.053	1.053	0.92	0.725	1.14	0.901	1.047	0.973		1270.5	17	188.118	8
O43809	Cleavage and polyadenylation specificity factor subunit 5 OS=Homo sapiens GN=NUDT21 PE=1 SV=1	227	26.211	8.82		31				31		1.053	1.022	0.977	0.943	0.957	1.068	0.992	0.853	1.011	1.109	1.173	0.742	1.193	0.817	1.059	0.953	0.985	1.373	0.81	1.065	1.089	1.143	0.878	0.692	0.817	1.081	1.019	0.889	1.022	0.966	1.566		307.22	7	30.302	3
O43813	LanC-like protein 1 OS=Homo sapiens GN=LANCL1 PE=1 SV=1	399	45.254	7.75		31				31		0.633	0.718	0.913	0.998	0.533	0.597	0.83	0.829	1.253	1.029	1.405	0.765	0.958	0.617	0.751	0.46	0.781	0.994	0.814	1.122	0.901	1.106	0.674	0.647	0.824	1.17	0.601	0.928	0.871	1.005	1.173		467.001	6	61.2699	4
O43815	Striatin OS=Homo sapiens GN=STRN PE=1 SV=4	780	86.079	5.27		4				31		1.202	1.049	0.72	0.721	1.106	1.093	0.722	0.772	0.733	0.794	0.83	0.746	0.724	1.142	1.116	0.804	0.605	1.09	0.86	0.828	1.014	0.94	0.89	0.869	0.934	0.818	1.083	0.817	1.086	0.782	1		22.61	1	5.82922	2
O43819	Protein SCO2 homolog, mitochondrial OS=Homo sapiens GN=SCO2 PE=1 SV=3	266	29.791	8.85		26				4		1.22	1.25			1.144	1.063																											152.252	3	21.8404	2
O43823	A-kinase anchor protein 8 OS=Homo sapiens GN=AKAP8 PE=1 SV=1	692	76.061	5.15		8				26		1.178	1.683			1.208	1.463	1.098	1.313	0.934	1.455	0.861	0.937	0.891	0.971	1.218	0.911	1.036	1.246	0.807	0.968	0.738	1.168	0.815	0.794	0.948	0.891	0.291		0.639				57.32	1	7.24867	1
O43824	Putative GTP-binding protein 6 OS=Homo sapiens GN=GTPBP6 PE=2 SV=3	516	56.848	9.42		14				8									0.775		0.886	1.161	0.754							0.743		1.025			0.97	1.067								30.26	2	2.07676	1
O43826-2	Isoform 2 of Glucose-6-phosphate translocase OS=Homo sapiens GN=SLC37A4	451	48.808	7.93		31				14								1.118		0.978				1.015				1.083		0.906	0.969	0.92	1.12	0.884	0.799	0.993	0.973	0.426		0.807				256.585	2	33.4997	2
O43837	Isocitrate dehydrogenase [NAD] subunit beta, mitochondrial OS=Homo sapiens GN=IDH3B PE=1 SV=2	385	42.157	8.46		31				31		0.418	0.557	0.731	0.612	0.353	0.404	0.571	1.181	0.7	1.223	0.844	1.113	0.681	0.859	0.805	0.781	0.445	0.797	1.122	1.056	1.083	0.977	1.253	0.888	1.16	0.757	0.45	0.831	0.798	0.688	0.986		946.043	7	56.5937	3
O43852-3	Isoform 3 of Calumenin OS=Homo sapiens GN=CALU	323	38.027	4.63		8				31		0.492	0.723	1.033	1.081	0.479	0.485	1.098	0.832	0.978	0.835	0.875	0.693	0.911	1.03	1.127	0.931	1.087	1.074	0.828	1.183	1.007	1.173	1.002	0.902	1.001	1.031	0.653	1.061	0.859	1.124	0.864		27.22	1	11.2982	2
O43865	Putative adenosylhomocysteinase 2 OS=Homo sapiens GN=AHCYL1 PE=1 SV=2	530	58.913	6.89		31				8		1.346	1.272			1.357	1.308													1.135		1.142			1.392	1.014								456.37	15	46.1172	5
O43866	CD5 antigen-like OS=Homo sapiens GN=CD5L PE=1 SV=1	347	38.063	5.47		27				31		0.788	0.86	1.023	1.015	0.72	0.739	1.042	0.769	0.91	0.792	0.748	0.847	0.999	0.772	0.983	0.895	0.879	0.741	1.007	1.085	0.995	1.149	1.079	0.958	0.948	0.995	0.88	0.96	0.998	1.005	0.914		38.261	2	41.2918	4
O43895	Xaa-Pro aminopeptidase 2 OS=Homo sapiens GN=XPNPEP2 PE=1 SV=3	674	75.577	6.04		31				27		1.442	0.971	0.873	1.153	0.681	1.081	0.567	0.885	0.477	0.911	0.739	1.239	0.697				0.426		1.431	0.738	1.666	0.808	1.318	2.949	1.364	0.858	0.564	0.777	0.745	1.062	1.41		1186.89	13	237.326	9
O43920	NADH dehydrogenase [ubiquinone] iron-sulfur protein 5 OS=Homo sapiens GN=NDUFS5 PE=1 SV=3	106	12.509	9.14		31				31		0.998	1.265	1.056	1.106	0.723	0.972	0.936	1.256	1.097	0.84	0.52	0.895	0.772	1.265	1.039	1.153	1.207	1.217	1.271	1.087	1.418	0.844	1.161	0.859	1.33	0.942	1.405	1.112	1.212	1.03	0.947		1365.25	8	143.586	4
O43933	Peroxisome biogenesis factor 1 OS=Homo sapiens GN=PEX1 PE=1 SV=1	1283	142.778	6.33		15				31		0.936	1.128	0.881	0.896	1.011	1.05	0.956	1.18	0.715	0.993	0.855	0.771	0.76	1.091	0.869	0.939	0.977	1.041	0.883	1.065	0.971	1.056	1.037	0.914	0.976	0.809	0.712	1.02	0.75	1.034	0.911		45.5	4	16.6738	4
O60216	Double-strand-break repair protein rad21 homolog OS=Homo sapiens GN=RAD21 PE=1 SV=2	631	71.645	4.65		24				15				0.896	1.214				0.985		1.118	0.956	0.884							1.067		1.106			1.006	1.231		1.55	1.125	1.18	1.029	1.105		86.53	5	18.1167	3
O60218	Aldo-keto reductase family 1 member B10 OS=Homo sapiens GN=AKR1B10 PE=1 SV=2	316	35.997	7.84		31				24		1.113	1.17			1.223	1.348	1.115	1.138	0.966	1.484	2.082	1.09	1.139	0.659	0.98	0.561	0.721	0.968	0.997	0.986	1.088	0.992	1.096	1.322	1.053	1.039							3125.49	11	238.33	4
O60220	Mitochondrial import inner membrane translocase subunit Tim8 A OS=Homo sapiens GN=TIMM8A PE=1 SV=1	97	10.991	5.16		31				31		0.142	0.165	0.219	0.232	0.317	0.228	0.226	0.258	0.161	0.459	0.174	0.178	0.195	0.151	0.266	0.118	0.136	0.075	0.401	0.672	0.149	0.171	0.188	0.185	0.411	0.189	0.397	0.725	0.311	0.322	0.231		1160.8	2	252.114	2
O60231	Putative pre-mRNA-splicing factor ATP-dependent RNA helicase DHX16 OS=Homo sapiens GN=DHX16 PE=1 SV=2	1041	119.189	6.8		20				31		1.066	1.291	1.081	1.322	1.176	1.221	1.198	1.083	0.959	1.02	0.996	0.75	1.001	1.027	0.886	1.034	1.225	0.889	0.936	1.282	1.102	1.005	0.955	0.997	1.168	1.109	1.64	1.163	1.424	1.12	1.012		64.0267	3	15.4195	3
O60234	Glia maturation factor gamma OS=Homo sapiens GN=GMFG PE=1 SV=1	142	16.79	5.26		27				20								1.168	1.023	1.127	1.339	1.302	1.065	1.152	1.048	1.63	1.251	1.144	1.533	0.434	1.048	0.412	1.077	0.923	0.301	0.531	1.112							221.319	2
O60238	BCL2/adenovirus E1B 19 kDa protein-interacting protein 3-like OS=Homo sapiens GN=BNIP3L PE=1 SV=1	219	23.915	5.85		4				27				1.191	1.368			1.018	1.05	1.055	1.148	3.517	0.964	1.003	1.306	1.229	4.296	0.742	1.927	0.913	1.066	1.17	1.056	0.962	1.086	0.96	1.074	0.779	1.246	0.969	1.198	1.101		49	1
O60240	Perilipin-1 OS=Homo sapiens GN=PLIN1 PE=1 SV=2	522	55.956	6.42	Oxidation [P439]	16				4									0.961		1.1	0.774	0.836																					93.41	2	10.6809	2
O60256	Phosphoribosyl pyrophosphate synthase-associated protein 2 OS=Homo sapiens GN=PRPSAP2 PE=1 SV=1	369	40.899	7.44		18				16								0.473	1.805	0.721	3.192	2.132	2.379	1.135	2.143	1.498	2.44	0.505	0.966		0.635		0.632	1.357			0.662							58.53	1	18.2067	2
O60262	Guanine nucleotide-binding protein G(I)/G(S)/G(O) subunit gamma-7 OS=Homo sapiens GN=GNG7 PE=1 SV=1	68	7.517	8.51		4				18								0.697	1.219	0.744	1.313	1.108	1.387	0.881				0.753		1.081	0.923	1.041	0.898	1.116	0.998	1.194	0.867	0.499		0.829				36.46	1
O60264	SWI/SNF-related matrix-associated actin-dependent regulator of chromatin subfamily A member 5 OS=Homo sapiens GN=SMARCA5 PE=1 SV=1	1052	121.828	8.09		24				4		0.885	1.205			1.087	1.116																											64.6067	3	19.3187	4
O60271	C-Jun-amino-terminal kinase-interacting protein 4 OS=Homo sapiens GN=SPAG9 PE=1 SV=4	1321	146.115	5.15		31				24		0.827	0.694			0.639	0.707	1.073	0.486	1.404	0.633	0.726	0.63	1.102	0.472	0.733	0.316	1.803	0.683	1.01	0.979	1.122	1.069	0.895	1.361	0.968	1.171							434.272	11	85.1987	5
O60306	Intron-binding protein aquarius OS=Homo sapiens GN=AQR PE=1 SV=4	1485	171.186	6.37		10				31		0.838	0.839	0.828	0.802	0.788	0.759	0.923	0.99	0.943	1.085	0.889	1.065	0.93	1.05	1.068	0.924	0.797	0.933	1.004	0.942	0.924	1.117	1.033	0.908	0.997	0.981	0.51	0.847	0.89	0.861	1.127		40.2	1	14.394	3
O60343	TBC1 domain family member 4 OS=Homo sapiens GN=TBC1D4 PE=1 SV=2	1298	146.471	7.01		25				10									0.611		0.862	0.914	0.723							0.926		1.043			0.954	0.991		2.15		1.143				165.221	5	50.1654	7
O60437	Periplakin OS=Homo sapiens GN=PPL PE=1 SV=4	1756	204.623	5.6	Acetyl [K272]; Oxidation [P578]	31				25				1.007	1.201			1.308	0.753	0.908	0.96	1.009	0.797	1.025	0.756	1.006	0.638	1.005	0.786	0.782	1.14	0.807	1.225	1.15	0.726	0.84	0.988		1.26		1.013	1.024		339.308	14	111.892	12
O60488	Long-chain-fatty-acid--CoA ligase 4 OS=Homo sapiens GN=ACSL4 PE=1 SV=2	711	79.137	8.38	Oxidation [P680]	31				31		0.937	0.921	0.686	0.53	0.865	0.843	0.762	0.513	0.8	0.561	0.61	0.577	0.865	0.91	1.125	0.64	0.789	1.373	0.722	0.757	0.629	0.921	0.825	0.557	0.691	0.774	0.521	0.56	0.77	0.642	1.049		678.78	13	30.9591	2
O60493	Sorting nexin-3 OS=Homo sapiens GN=SNX3 PE=1 SV=3	162	18.751	8.66		31				31		1.089	0.911	1.054	1.212	0.934	1.033	0.967	0.842	0.896	1.309	1.296	0.864	1.191	0.659	1.087	0.848	0.83	0.857	1.012	1.01	0.794	1.017	1.047	0.825	1.041	1.016	1.071	0.869	0.924	0.884	1.051		1639.44	6	116.768	3
O60494	Cubilin OS=Homo sapiens GN=CUBN PE=1 SV=5	3623	398.48	5.35	Oxidation [P588; P604; P671; P833; P1589]	31				31		1.065	1.115	1.146	1.224	1.065	1.27	1.439	0.892	1.028	1.161	0.97	0.813	1.133	0.887	1.125	1.044	1.082	1.121	1.049	1.209	1.042	1.177	1.088	0.95	1.025	1.172	1.194	1.176	1.118	1.131	1.005		11945	53	2102.29	48
O60502	Bifunctional protein NCOAT OS=Homo sapiens GN=MGEA5 PE=1 SV=2	916	102.849	4.91		14				31		1.193	1.375	1.156	1.197	1.164	1.396	1.246	1.407	1.133	1.571	0.741	1.575	1.109	1.26	1.19	1.499	1.119	1.156	1.436	1.264	1.35	1.118	1.183	1.293	1.132	1.196	1.263	1.16	1.125	1.1	1.137		21.65	1	21.0985	3
O60504	Vinexin OS=Homo sapiens GN=SORBS3 PE=1 SV=2	671	75.295	9.45		31				14		1.438	1.203			1.331	1.296		1.193		1.744	1.563	0.95							1.294		1.085			1.05	1.077		0.446		0.903				383.883	5	109.742	7
O60506	Heterogeneous nuclear ribonucleoprotein Q OS=Homo sapiens GN=SYNCRIP PE=1 SV=2	623	69.56	8.59	Oxidation [P325; P329; P331]; Acetyl [K336; K338]	31				31		1.135	0.897	0.844	0.785	1.001	0.878	0.955	0.761	0.991	0.92	0.853	0.875	1.033	0.853	1.068	0.815	1.093	1.165	0.879	1.016	0.976	1.025	0.921	0.804	0.838	1.044	0.757	0.846	0.969	0.901	1.022		3010.53	16	218.304	7
O60547	GDP-mannose 4,6 dehydratase OS=Homo sapiens GN=GMDS PE=1 SV=1	372	41.923	7.31		17				31		0.902	0.879	0.968	0.973	0.777	0.811	1.071	0.797	1.098	0.957	1.292	0.776	1.117	0.893	1.144	1.025	0.911	1.174	0.847	0.975	0.852	1.004	0.96	0.809	0.882	1.003	1.007	0.943	1.034	1.015	1.103		147.963	4	5.42584	2
O60568	Procollagen-lysine,2-oxoglutarate 5-dioxygenase 3 OS=Homo sapiens GN=PLOD3 PE=1 SV=1	738	84.731	6.05		12				17		0.361	0.427	0.843	0.967	0.271	0.29		1.262		1.433	1.191	1.18							0.933		0.984			0.828	0.879			0.968		0.9	0.99		29.66	1	7.71743	1
O60573	Eukaryotic translation initiation factor 4E type 2 OS=Homo sapiens GN=EIF4E2 PE=1 SV=1	245	28.344	8.88		12				12									1.164		1.249	1.352	1.062		0.841	1.058	0.798		0.845	1.236		1.224			1.232	1.12								60.73	2	9.15796	1
O60613	15 kDa selenoprotein OS=Homo sapiens GN=SEP15 PE=1 SV=3	162	17.78	5.03		21				12		0.869	0.786			0.699	0.671	1.155		0.953				1.062				1.12			1.012		0.996	0.936			1.062							66.71	1	32.6053	1
O60635	Tetraspanin-1 OS=Homo sapiens GN=TSPAN1 PE=1 SV=2	241	26.283	5.25		14				21				1.108	1.332			1.333	1.04	1.159	1.106	1.378	0.923	0.967	1.112	1.266	1.309	1.248	1.654		1.197		1.218	0.863			1.305		1.38		1.165	1.11		357.169	1	38.5876	1
O60645	Exocyst complex component 3 OS=Homo sapiens GN=EXOC3 PE=1 SV=2	756	86.79	6.11		27				14									1.877		2.303	0.997	0.932		0.965	0.995	1.417		0.801	1.536		1.475			1.164	1.447		1.448		1.178				207.396	4	76.8648	3
O60656	UDP-glucuronosyltransferase 1-9 OS=Homo sapiens GN=UGT1A9 PE=1 SV=1	530	59.901	7.9	Oxidation [P32; P184; P186; P361]	31				27				0.956	1.117			1.134	1.178	1.012	1.387	1.362	0.835	1.02	0.876	1.161	0.846	1.048	0.88	0.913	1.074	0.927	1.073	0.887	0.819	0.945	1.159	1.232	1.074	1.051	1.001	0.945		5141.95	16	883.11	9
O60662	Kelch repeat and BTB domain-containing protein 10 OS=Homo sapiens GN=KBTBD10 PE=1 SV=2	606	67.994	5.29		26				31		1.033	1	0.951	1.036	1.128	1.343	1.182	0.876	0.902	0.871	0.474	0.914	1.005	0.41	0.565	0.942	0.922	0.413	1.245	1.207	0.953	0.979	1.04	0.904	1.551	0.978	1.557	1.18	1.088	0.9	1.086		554.08	10	70.8583	5
O60664	Perilipin-3 OS=Homo sapiens GN=PLIN3 PE=1 SV=3	434	47.046	5.44		29				26		2.728	1.257			4.904	1.262	0.994	1.398	1.622	0.983	1.114	5.381	0.963	6.467	1.47	4.352	2.504	1.609	1.193	0.904	0.948	0.953	0.776	4.291	0.924	0.897	1.863		1.145				771.154	5	43.2136	3
O60673	DNA polymerase zeta catalytic subunit OS=Homo sapiens GN=REV3L PE=1 SV=2	3130	352.554	8.47	Oxidation [P816]	4				29		1.154	1.018	0.964	1.037	1.088	1.044	1.062	1.143	0.968	1.241	1.725	1.537	1.103	1.087	1.327	1.102	1.038	0.978	0.905	0.902	0.939	1.006	0.83	0.956	0.934	1.002		1.013		1.12	1.045		0	2
O60701	UDP-glucose 6-dehydrogenase OS=Homo sapiens GN=UGDH PE=1 SV=1	494	54.989	7.12		31				4																				1.039		1.033			0.768	1.05								2996.73	12	177.436	6
O60711-2	Isoform 2 of Leupaxin OS=Homo sapiens GN=LPXN	391	43.721	6.18		9				31		0.909	1.115	1.059	1.251	1.069	1.396	1.57	0.955	0.931	0.957	1.041	1.056	0.895	0.921	0.931	0.86	1.062	0.867	0.986	1.445	0.928	0.957	0.998	0.989	0.846	0.968	1.144	1.192	0.906	1.034	0.84		64.8	1	13.7946	2
O60716	Catenin delta-1 OS=Homo sapiens GN=CTNND1 PE=1 SV=1	968	108.103	6.23	Oxidation [P160; P164; P420]; Carboxy [D161; D166; D418]; Acetyl [K421; K422]	31				9				0.538	0.408				0.514		0.739	1.115	0.774																0.465		0.511	1.359		4996.78	19	735.788	15
O60739	Eukaryotic translation initiation factor 1b OS=Homo sapiens GN=EIF1B PE=1 SV=2	113	12.816	7.37		4				31		0.904	0.953	0.992	1.072	0.917	0.969	1.034	0.778	0.897	0.897	0.763	0.612	0.955	0.612	0.806	0.703	1.017	0.906	0.936	1.068	0.943	1.045	0.995	0.835	0.931	0.936	1.176	1.041	1.072	1.048	0.869		35.78	1	10.6413	1
O60749	Sorting nexin-2 OS=Homo sapiens GN=SNX2 PE=1 SV=2	519	58.435	5.12		31				4		1.24	1.275			1.288	1.113																											2108.48	12	102.2	4
O60763-2	Isoform 2 of General vesicular transport factor p115 OS=Homo sapiens GN=USO1	973	109.127	4.89		31				31		0.98	1.062	1.205	1.242	0.895	1.035	1.454	0.994	1.128	1.154	1.037	0.76	1.165	0.753	0.926	0.891	1.133	0.766	0.978	1.312	1.042	1.227	1.037	0.966	1.106	1.232	1.03	1.285	1.16	1.188	1.016		1263.58	11	168.674	4
O60774	Putative dimethylaniline monooxygenase [N-oxide-forming] 6 OS=Homo sapiens GN=FMO6P PE=5 SV=1	539	61.252	6.39		2				31		1.234	1.249	1.081	1.237	1.198	1.149	1.087	1.154	1.035	1.267	1.303	0.885	1.073	1.067	1.296	1.235	1.032	0.978	1.034	1.006	0.991	0.983	0.947	1.001	1.056	1.017	1.125	1.194	1.074	0.995	0.969		39.4867	1	23.8411	1
O60783	28S ribosomal protein S14, mitochondrial OS=Homo sapiens GN=MRPS14 PE=1 SV=1	128	15.129	11.41		8				2																												1.4		1.757				171.81	1	25.9422	1
O60814	Histone H2B type 1-K OS=Homo sapiens GN=HIST1H2BK PE=1 SV=3	126	13.882	10.32	Oxidation [P104]; Acetyl [K44; K47; K86]	31				8		0.502	0.607			0.483	0.485													0.865		0.821			0.667	0.814								21398.5	18	1859.01	6
O60825	6-phosphofructo-2-kinase/fructose-2,6-bisphosphatase 2 OS=Homo sapiens GN=PFKFB2 PE=1 SV=2	505	58.44	8.38		31				31		0.83	0.756	0.859	0.837	0.667	0.657	0.814	0.67	1.248	0.711	1.313	0.569	1.168	0.578	1.012	0.517	0.833	0.854	0.864	0.803	0.79	0.843	1.002	0.759	0.728	0.891	0.698	0.719	0.992	0.898	0.927		216.119	6	86.7342	5
O60826	Coiled-coil domain-containing protein 22 OS=Homo sapiens GN=CCDC22 PE=1 SV=1	627	70.712	6.74		31				31		1.205	1.367	0.99	1.099	1.211	1.643	1.173	0.819	0.98	0.926	0.888	1.238	1.028	0.723	0.596	0.897	1.029	1.098	0.952	1.144	0.86	1.091	0.895	0.842	0.951	1.028	1.307	1.158	1.101	1.072	1.001		493.245	9	136.162	9
O60828	Polyglutamine-binding protein 1 OS=Homo sapiens GN=PQBP1 PE=1 SV=1	265	30.454	6.33		8				31		1.014	0.958	1.028	1.128	1.082	0.889	1.293	1.147	0.989	1.366	1.229	0.874	1.078	0.979	1.126	1.161	1.264	1.116	1.088	1.164	1.002	1.143	1.02	0.927	1.07	1.184	1.8	1.117	1.188	1.046	0.94		45.76	1
O60831	PRA1 family protein 2 OS=Homo sapiens GN=PRAF2 PE=1 SV=1	178	19.246	9.19		17				8									0.675		0.722	0.902	0.643		0.912	0.983	0.808		0.928																	12.6775	1
O60832	H/ACA ribonucleoprotein complex subunit 4 OS=Homo sapiens GN=DKC1 PE=1 SV=3	514	57.638	9.42		18				17		1.018	1.073	0.798	0.907	1.097	1.037	0.986		0.951				1.203				1.596			1.052		1.101	0.949			1.489		1.108		0.944	1.187		197.008	4	27.9144	3
O60841	Eukaryotic translation initiation factor 5B OS=Homo sapiens GN=EIF5B PE=1 SV=4	1220	138.742	5.49		29				18		1.231	1.211			1.111	1.021	1.049		1.073				1.03				1.013		0.874	1.054	0.933	1.034	0.888	1.164	0.934	1.066	0.95		1.109				256.928	7	19.2866	1
O60869	Endothelial differentiation-related factor 1 OS=Homo sapiens GN=EDF1 PE=1 SV=1	148	16.359	9.95		31				29		1.131	1.017	1.068	1.181	1.068	1.086	1.272	0.696	1.156	0.903	1.059	0.772	1.111	0.837	1.253	0.904	1.032	0.924	0.974	1.08	1.029	1.083	0.802	0.993	1.064	1.052		1.05		1.041	1.017		131.263	2	21.9692	1
O60884	DnaJ homolog subfamily A member 2 OS=Homo sapiens GN=DNAJA2 PE=1 SV=1	412	45.717	6.48		16				31		0.919	0.881	0.643	0.553	0.816	0.781	0.577	0.471	0.67	0.753	0.73	0.789	0.643	0.868	1.123	0.615	0.466	1.143	0.865	0.81	1.071	1.006	0.849	0.621	1.076	0.769	0.259	0.551	0.647	0.632	1.105		85.88	1
O60885	Bromodomain-containing protein 4 OS=Homo sapiens GN=BRD4 PE=1 SV=2	1362	152.124	9.19		12				16		0.684	0.763			0.651	0.573	0.832		1.163				1.252				0.8		1.025	1.065	1.099	1.36	1.036	1.052	1.023	1.251							31.85	1	2.35952	1
O60888-2	Isoform A of Protein CutA OS=Homo sapiens GN=CUTA	198	20.912	5.48	Oxidation [P150]	14				12								0.761		0.814				0.917	0.961	1.185	0.945	0.807	1.379		0.996		1.158	0.924			1.128							522.79	1	95.7382	1
O60925	Prefoldin subunit 1 OS=Homo sapiens GN=PFDN1 PE=1 SV=2	122	14.202	6.81		5				14		1.929	1.375			1.783	1.865		1.985		1.799	1.488	1.11							1.005		1.131			1.173	1.235		1.777		1.189				27.55	1	3.64761	1
O60941	Dystrobrevin beta OS=Homo sapiens GN=DTNB PE=1 SV=1	627	71.31	7.91		14				5				0.883	1.115																								1.068		0.954	0.8		48.03	3	13.2875	3
O75027-2	Isoform 2 of ATP-binding cassette sub-family B member 7, mitochondrial OS=Homo sapiens GN=ABCB7	753	82.717	9.33		21				14		1.46	1.219			1.094	1.172		0.746		0.798	0.811	0.977							0.879		0.835			0.704	0.847		0.325		0.583				139.115	3	41.4047	4
O75044	SLIT-ROBO Rho GTPase-activating protein 2 OS=Homo sapiens GN=SRGAP2 PE=1 SV=2	1071	120.805	6.7		8				21		1.26	1.21	0.919	0.858	1.219	1.226		0.871		0.945	0.837	0.95		1.46	1.251	1.572		2.445	0.84		0.838			1.201	0.95			0.783		0.933	2.117		21.3	1	1.71946	1
O75052	Carboxyl-terminal PDZ ligand of neuronal nitric oxide synthase protein OS=Homo sapiens GN=NOS1AP PE=1 SV=3	506	56.115	6.3		4				8															0.669	0.991	0.78		0.905	1.158		1.219			1.185	1.006								50.1459	2
O75083	WD repeat-containing protein 1 OS=Homo sapiens GN=WDR1 PE=1 SV=4	606	66.152	6.65	Oxidation [P13]	31				4									0.889		0.96	0.917	0.884																					4992.89	19	214.295	6
O75112-5	Isoform 5 of LIM domain-binding protein 3 OS=Homo sapiens GN=LDB3	330	35.615	9.69		8				31		0.954	0.862	0.946	1.022	0.913	1.038	1.039	0.878	1.07	0.973	1.307	0.787	1.048	0.896	1.031	0.895	1.048	1.045	0.959	1.013	1.129	1.047	1.013	0.882	0.997	1.072	1.011	1.066	0.991	1.027	1		335.615	6	3.70341	1
O75112-7	Isoform 7 of LIM domain-binding protein 3 OS=Homo sapiens GN=LDB3	732	78.455	8.15		26				8									0.666		0.693	0.71	0.735		4.167	2.548	2.925		2.489															850.531	8	59.0594	3
O75116	Rho-associated protein kinase 2 OS=Homo sapiens GN=ROCK2 PE=1 SV=4	1388	160.799	6.02		29				26		1.946	1.105			3.557	1.115	0.917	1.694	3.083	0.925	1.109	14.793	1.228	7.531	1.218	5.297	5.25	1.087	0.98	1.035	0.96	1.107	1.149	5.789	0.847	1.253	1.735		1.093				203.74	5	41.0385	4
O75131	Copine-3 OS=Homo sapiens GN=CPNE3 PE=1 SV=1	537	60.092	5.85	Oxidation [P491]	31				29		1.015	0.74	0.998	1.152	0.705	0.701	1.094	1.54	1.437	1.557	1.847	0.866	1.156	1.092	1.176	1.112	1.559	1.298	0.855	1.014	0.909	1.113	0.867	0.745	0.932	1.586		1.134		1.028	1.12		1387.17	12	425.265	4
O75146	Huntingtin-interacting protein 1-related protein OS=Homo sapiens GN=HIP1R PE=1 SV=2	1068	119.315	6.67		26				31		0.919	1.084	1.018	1.077	0.99	1.026	1.106	0.836	1.047	0.976	1.218	0.727	1.063	0.828	1.022	0.813	1.076	1.087	0.992	1.124	1.054	1.032	0.987	0.955	1.021	1.096	1.261	1.088	1.051	1.011	0.943		560.494	13	39.9696	5
O75151	Lysine-specific demethylase PHF2 OS=Homo sapiens GN=PHF2 PE=1 SV=4	1096	120.7	9.17		4				26		1.06	1.068			1.12	1.019	1.231	0.981	0.931	1.086	0.95	0.941	0.984	0.887	1.102	0.838	1.113	0.969	0.821	1.219	0.89	1.04	0.849	0.814	0.925	0.916	1.216		1.22				28.9	1
O75153	Clustered mitochondria protein homolog OS=Homo sapiens GN=KIAA0664 PE=1 SV=2	1309	146.577	6.13		31				4																				0.771		0.631			0.77	0.84								840.774	12	189.546	10
O75155	Cullin-associated NEDD8-dissociated protein 2 OS=Homo sapiens GN=CAND2 PE=1 SV=3	1236	135.171	5.68	Carboxy [E1193]	8				31		0.968	1.042	0.928	1.031	0.965	1.003	1.086	1.15	0.874	1.231	0.955	1.416	1.018	0.744	0.756	0.871	1.003	0.714	1.053	1.016	0.96	1.009	0.985	0.917	1.313	0.996	0.599	1.029	0.925	0.97	0.985		54.37	2	5.68948	2
O75165	DnaJ homolog subfamily C member 13 OS=Homo sapiens GN=DNAJC13 PE=1 SV=5	2243	254.252	6.74		31				8									1.126		1.006	1.205	1.663							0.822		0.932			0.889	0.612								391.283	13	74.9076	12
O75191	Xylulose kinase OS=Homo sapiens GN=XYLB PE=1 SV=3	536	58.345	5.86		31				31		1.242	1.223	1.034	1.059	1.331	1.299	1.095	0.946	0.935	1.199	0.97	0.896	0.992	0.984	1.066	0.987	0.963	1.032	1.047	0.981	1.089	1.08	0.912	0.948	1.094	0.991	0.725	1.096	0.981	0.994	0.877		715.288	11	109.554	7
O75208	Ubiquinone biosynthesis protein COQ9, mitochondrial OS=Homo sapiens GN=COQ9 PE=1 SV=1	318	35.487	5.94		31				31		1.327	1.255	0.947	0.839	1.194	1.128	1.105	1.033	0.892	1.158	0.751	0.914	0.904	1.036	0.947	0.798	1.029	0.783	1.255	1.257	1.092	1.074	0.997	1.412	1.139	1.045	1.067	0.874	1.027	0.862	1.025		771.829	6	135.678	4
O75223	Gamma-glutamylcyclotransferase OS=Homo sapiens GN=GGCT PE=1 SV=1	188	20.994	5.14		31				31		0.801	0.942	0.893	0.948	0.857	0.929	1.028	1.344	0.948	1.101	0.907	0.873	1.013	0.819	0.965	0.805	0.996	0.542	0.939	1.021	1.087	1.005	1.048	0.986	1.288	0.999	1.224	0.933	0.924	1.017	1.101		128.647	1	56.9226	1
O75251	NADH dehydrogenase [ubiquinone] iron-sulfur protein 7, mitochondrial OS=Homo sapiens GN=NDUFS7 PE=1 SV=3	213	23.548	9.99		31				31		1.4	1.469	1.088	1.366	1.535	1.531	1.17	2.157	1.054	1.45	1.263	0.963	1.028	0.923	1.334	1.425	1.19	1.431	1.207	1.175	1.133	1.236	1.008	0.994	1.012	1.074	1.354	1.349	1.24	1.316	0.964		442.158	4	90.4002	4
O75264	Transmembrane protein C19orf77 OS=Homo sapiens GN=C19orf77 PE=2 SV=2	130	14.955	5.29		21				31		1.185	1.456	0.997	1.158	1.253	1.343	0.931	1.154	0.852	0.978	0.866	0.874	0.808	1.293	0.917	1.152	0.952	0.974	0.942	0.943	0.889	0.936	0.92	0.848	0.883	0.789	1.041	1.056	0.945	1.189	0.844		80.4633	1	19.4945	1
O75306	NADH dehydrogenase [ubiquinone] iron-sulfur protein 2, mitochondrial OS=Homo sapiens GN=NDUFS2 PE=1 SV=2	463	52.512	7.55	Oxidation [P392]	31				21				0.852	0.761			0.941	0.698	0.6	0.968	0.833	0.979	0.808				0.719		1.2	1.405	1.011	1.076	1.205	0.851	1.258	0.933		0.857		0.828	1.183		3438.9	13	739.487	10
O75309	Cadherin-16 OS=Homo sapiens GN=CDH16 PE=1 SV=1	829	89.867	4.96	Oxidation [P172; P175; P177; P184]; Carboxy [D178; E183]	31				31		0.939	1.231	0.981	1.038	1.002	1.132	1.001	1.001	0.971	0.88	0.849	0.741	0.866	0.986	1.003	0.969	1.116	0.835	0.909	0.978	0.936	0.996	1.036	0.888	0.971	0.942	1.208	1.038	1.057	1.094	0.91		6296.28	15	439.376	9
O75310	UDP-glucuronosyltransferase 2B11 OS=Homo sapiens GN=UGT2B11 PE=2 SV=1	529	60.998	8.92	Carboxy [D416]	4				31		0.883	1.19	0.997	1.03	0.915	0.957	0.884	0.954	0.83	0.805	0.836	0.466	0.845	1.205	1.264	0.828	0.939	1.089	0.701	0.824	0.947	1	0.872	0.842	0.803	0.811	1.212	0.933	1	1.094	0.882		1616.06	3
O75323	Protein NipSnap homolog 2 OS=Homo sapiens GN=GBAS PE=1 SV=1	286	33.721	9.36		31				4									1.234		1.27	0.629	1.369																					435.447	8	53.1996	5
O75339	Cartilage intermediate layer protein 1 OS=Homo sapiens GN=CILP PE=1 SV=4	1184	132.48	8.41		26				31		0.295	0.445	0.832	0.85	0.282	0.284	0.839	0.171	0.844	0.207	0.134	0.339	0.875	0.639	0.758	0.443	0.772	1.021	0.737	0.868	1.051	0.86	0.901	0.847	0.82	0.707	0.842	0.758	0.924	0.942	0.97		336.56	4	96.1727	5
O75340	Programmed cell death protein 6 OS=Homo sapiens GN=PDCD6 PE=1 SV=1	191	21.855	5.4		31				26		1.448	1.641			2.15	1.366	1.098	4.887	3.101	3.818	1.421	3	1.107	1.963	1.519	1.856	2.306	1.221	2.428	1.156	1.146	0.98	0.97	2.452	1.184	1.136	0.928		0.875				721.556	5	141.284	6
O75348	V-type proton ATPase subunit G 1 OS=Homo sapiens GN=ATP6V1G1 PE=1 SV=3	118	13.749	8.79		31				31		0.993	1.039	0.96	1.116	0.993	1.023	0.997	0.886	0.953	1.084	1.239	0.725	0.98	0.907	1.103	0.918	0.98	1.052	0.858	1.107	0.886	1.048	0.966	0.79	0.918	1.077	0.819	0.987	1.315	1.093	0.952		166.647	2	60.8479	3
O75351	Vacuolar protein sorting-associated protein 4B OS=Homo sapiens GN=VPS4B PE=1 SV=2	444	49.271	7.23		31				31		1.509	1.852	1.234	1.462	1.795	1.943	1.354	1.433	0.974	1.221	1.167	1.077	1.021	1.672	1.466	1.774	1.124	2.581	1.004	1.382	1.128	1.13	1.116	1.016	1.211	1.122	2.012	1.291	1.079	1.246	1.002		1628.83	7	97.9568	3
O75352	Mannose-P-dolichol utilization defect 1 protein OS=Homo sapiens GN=MPDU1 PE=1 SV=2	247	26.62	8.94		21				31		1.184	1.163	1.077	1.19	1.165	1.336	1.173	0.89	1.137	1.1	1.319	0.784	1.067	0.967	1.127	1.072	1.069	0.961	1.064	1.288	1.11	1.281	0.938	0.985	1.087	1.283	1.553	1.181	1.155	1.139	1.201		296.397	3
O75356	Ectonucleoside triphosphate diphosphohydrolase 5 OS=Homo sapiens GN=ENTPD5 PE=1 SV=1	428	47.487	6.33		31				21				1.519	1.534			1.388	1.312	1.282	1.178	1	0.675	1.201				1.107		1.159	1.321	1.3	1.243	1.025	1.091	1.217	1.224		1.603		1.463	1.057		939.421	8	100.432	4
O75367	Core histone macro-H2A.1 OS=Homo sapiens GN=H2AFY PE=1 SV=4	372	39.592	9.79	Oxidation [P46; P107; P111]; Acetyl [K116; K117]; Carboxy [E112]	31				31		0.977	1.245	1.057	1.069	1.118	1.222	1.216	1.018	0.971	0.901	0.574	0.887	1.007	0.913	1.148	1.455	1.002	0.737	1.092	1.144	1.015	1.17	0.89	1.226	1.342	0.98	1.329	1.32	0.924	1.063	0.77		4513.92	12	240.835	5
O75368	SH3 domain-binding glutamic acid-rich-like protein OS=Homo sapiens GN=SH3BGRL PE=1 SV=1	114	12.766	5.25		31				31		1.064	0.921	0.97	0.994	0.848	0.875	0.942	0.819	0.99	0.958	1.328	0.692	1.006	0.977	1.302	0.918	0.885	1.057	0.739	0.917	0.898	1.043	0.905	0.824	0.792	0.906	0.928	0.918	1.012	1.056	0.924		879.936	5	49.286	2
O75369-8	Isoform 8 of Filamin-B OS=Homo sapiens GN=FLNB	2633	281.459	5.71	Oxidation [P2073]	31				31		0.93	0.9	0.963	0.895	0.811	0.846	0.984	0.798	1.023	0.884	1.287	0.699	1.19	0.631	0.92	0.694	1.004	1.016	0.988	0.889	1.02	1.002	0.989	0.818	0.932	0.968	0.855	0.921	0.951	0.908	0.972		14139.4	77	1088.94	29
O75376	Nuclear receptor corepressor 1 OS=Homo sapiens GN=NCOR1 PE=1 SV=2	2440	270.044	7.11		8				31		0.948	0.911	0.953	0.96	0.811	0.802	0.975	0.824	0.95	0.894	0.917	0.681	1.007	0.843	0.991	0.82	1.013	0.977	0.839	0.931	1.013	1.018	0.936	0.849	0.905	0.951	0.934	0.977	1.026	1.013	1.022		40.03	1	8.38989	1
O75380	NADH dehydrogenase [ubiquinone] iron-sulfur protein 6, mitochondrial OS=Homo sapiens GN=NDUFS6 PE=1 SV=1	124	13.703	8.28		31				8									1.095		1.089	0.972	0.935		0.966	1.337	0.947		0.864															979.78	3	90.108	1
O75381	Peroxisomal membrane protein PEX14 OS=Homo sapiens GN=PEX14 PE=1 SV=1	377	41.212	4.94		4				31		1.192	1.352	1.142	1.147	1.197	1.407	0.983	1.076	1.037	0.978	0.863	0.908	0.844	1.192	1.141	0.97	1.212	0.929	0.862	0.895	0.93	0.957	1.13	1.077	0.999	0.957	0.873	1.424	0.974	1.352	1.154		44	1
O75382	Tripartite motif-containing protein 3 OS=Homo sapiens GN=TRIM3 PE=1 SV=2	744	80.779	7.83		0				4															0.793	1.301	1.031		0.91															20.54	1	2.50062	1
O75390	Citrate synthase, mitochondrial OS=Homo sapiens GN=CS PE=1 SV=2	466	51.68	8.32	Oxidation [P343]	31																																						8259.29	14	531.763	6
O75394	39S ribosomal protein L33, mitochondrial OS=Homo sapiens GN=MRPL33 PE=1 SV=1	65	7.614	10.8		20				31		0.711	0.938	0.961	1.133	0.829	0.868	0.91	0.759	0.897	0.721	0.634	0.636	0.723	0.81	0.896	0.721	0.975	0.636	0.812	1.009	1.046	0.994	0.926	0.861	0.954	0.901	0.907	1.119	0.975	1.085	0.903		106.34	1
O75396	Vesicle-trafficking protein SEC22b OS=Homo sapiens GN=SEC22B PE=1 SV=4	215	24.578	6.92		31				20		0.949	1.374			0.975	1.123	1.106	1.539	0.857	1.641	1.063	1.107	0.894				0.992		1.084	1.074	1.087	1.107	0.927	1.106	1.248	0.872							1836.28	7	325.18	4
O75400	Pre-mRNA-processing factor 40 homolog A OS=Homo sapiens GN=PRPF40A PE=1 SV=2	957	108.737	7.56		12				31		1.11	1.052	1.048	1.248	1.112	1.002	1.072	0.893	0.991	0.979	0.97	0.778	0.98	0.827	1.097	0.781	1.072	0.967	0.867	1.017	0.891	1.018	0.908	0.907	0.927	1.01	0.909	1.116	0.902	1.062	0.912		72.91	2
O75431	Metaxin-2 OS=Homo sapiens GN=MTX2 PE=1 SV=1	263	29.744	6.29		31				12								0.832		0.788				0.81				0.681		0.894	0.96	0.897	1.024	1.084	0.729	0.912	0.905							464.256	4	75.5648	2
O75436	Vacuolar protein sorting-associated protein 26A OS=Homo sapiens GN=VPS26A PE=1 SV=2	327	38.146	6.57	Oxidation [P259]	31				31		1.152	1.245	1.101	1.098	1.206	1.254	1.02	1.268	0.902	1.068	0.867	0.763	0.949	1.019	0.877	1.176	0.92	0.77	0.924	0.921	0.984	1.068	0.97	0.963	1.04	0.888	0.901	1.143	0.923	1.126	1.004		811.792	9	159.385	6
O75438	NADH dehydrogenase [ubiquinone] 1 beta subcomplex subunit 1 OS=Homo sapiens GN=NDUFB1 PE=1 SV=1	58	6.957	8.92		31				31		1.079	1.061	1.091	1.193	1.062	1.08	1.03	1.082	0.938	1.074	0.971	0.712	0.97	1.047	1.212	1.17	0.875	1.11	0.838	0.943	0.766	0.935	0.847	0.75	0.757	0.933	1.09	1.009	1.045	1.074	0.939		294.396	3
O75439	Mitochondrial-processing peptidase subunit beta OS=Homo sapiens GN=PMPCB PE=1 SV=2	489	54.331	6.83		31				31		1.603	1.5	1.104	1.289	2.165	2.641	1.304	2.668	0.956	1.702	1.319	1.089	0.902	2.242	1.73	1.554	1.168	2.591	0.892	1.086	1.498	1.23	0.924	1.237	1.234	0.985	1.156	1.314	0.77	1.534	0.828		1205.02	10	122.185	6
O75487	Glypican-4 OS=Homo sapiens GN=GPC4 PE=1 SV=4	556	62.372	6.68		16				31		0.938	1.066	1.164	1.369	0.889	0.941	1.066	0.857	0.956	0.874	0.794	0.86	1.031	0.776	1.107	0.824	1.043	0.773	0.917	1.182	0.958	1.184	1.006	0.879	1.025	1.046	0.836	1.207	0.974	1.285	1.092		72.46	3	4.00032	1
O75489	NADH dehydrogenase [ubiquinone] iron-sulfur protein 3, mitochondrial OS=Homo sapiens GN=NDUFS3 PE=1 SV=1	264	30.223	7.5		31				16		0.277	0.318			0.201	0.219	1.157		1.058				1.097				1.213		0.891	1.197	0.957	1.116	0.886	0.689	0.891	1.086							3969.53	11	851.352	10
O75494	Serine/arginine-rich splicing factor 10 OS=Homo sapiens GN=SRSF10 PE=1 SV=1	262	31.282	11.27		23				31		0.848	1.138	1.035	1.131	0.895	0.98	1.171	0.827	1.019	0.783	0.727	0.658	0.972	0.803	0.982	0.74	1.232	0.707	0.798	1.081	0.891	1.152	0.981	0.819	0.918	0.986	1.381	1.125	1.069	1.183	0.87		349.062	3	116.985	3
O75521	Enoyl-CoA delta isomerase 2, mitochondrial OS=Homo sapiens GN=ECI2 PE=1 SV=4	394	43.557	9		31				23		0.961	0.923	0.935	1.1	0.955	1.123		0.923		1.164	1.397	0.764		0.691	1.084	0.736		1.046	0.734		0.49			0.419	0.54		1.201	1.073	1.074	1.076	1.036		2552.63	10	150.081	4
O75525	KH domain-containing, RNA-binding, signal transduction-associated protein 3 OS=Homo sapiens GN=KHDRBS3 PE=1 SV=1	346	38.776	7.61		8				31		1.107	1.455	1.257	1.291	1.121	1.309	1.206	1.357	0.935	1.04	0.583	0.907	1.152	1.243	0.966	1.172	1.262	1.179	1.192	1.221	1.184	0.997	1.225	1.195	1.272	0.942	1.315	1.439	1.247	1.152	0.896		116.425	4	3.44423	1
O75531	Barrier-to-autointegration factor OS=Homo sapiens GN=BANF1 PE=1 SV=1	89	10.052	6.09		10				8								0.893		0.67				1.188				0.836			0.842		0.958	0.822			0.777							28.37	1	4.44232	2
O75533	Splicing factor 3B subunit 1 OS=Homo sapiens GN=SF3B1 PE=1 SV=3	1304	145.738	7.09		31				10		0.749	0.639			0.614	0.598													1.037		1.263			1.004	0.991		0.38		0.873				236.848	10	59.1182	7
O75569	Interferon-inducible double stranded RNA-dependent protein kinase activator A OS=Homo sapiens GN=PRKRA PE=1 SV=1	313	34.383	8.41		29				31		1.133	1.063	0.936	0.908	1.141	0.968	1.08	0.672	1.069	0.773	0.86	0.801	1.008	0.802	1.029	0.812	1.06	0.993	0.97	1.03	0.942	1.058	0.888	0.87	0.884	0.921	0.953	0.873	0.989	0.864	0.911		446.435	2	21.1001	1
O75594	Peptidoglycan recognition protein 1 OS=Homo sapiens GN=PGLYRP1 PE=1 SV=1	196	21.717	8.59		4				29		1.1	1.158	0.987	1.087	1.161	1.122	1.117	0.914	0.971	1.048	1.164	0.788	1.039	0.903	1.124	0.928	0.94	0.841	0.951	0.959	0.937	0.892	0.938	0.979	0.928	0.968		1.042		1.032	0.933		137.887	1	14.9098	1
O75604	Ubiquitin carboxyl-terminal hydrolase 2 OS=Homo sapiens GN=USP2 PE=1 SV=2	605	68.029	8.97		19				4									1.197		1.245	3.086	1.401																					63.6133	2	8.4876	3
O75608	Acyl-protein thioesterase 1 OS=Homo sapiens GN=LYPLA1 PE=1 SV=1	230	24.653	6.77		31				19				1.044	1.211			1.419		0.998				1.014				1.239		1.867	1.179	2.185	1.279	0.791	1.116	1.816	1.211	0.416	1.245	0.805	1.118	0.988		1614	3	113.227	1
O75636-2	Isoform 2 of Ficolin-3 OS=Homo sapiens GN=FCN3	288	31.657	6.84	Oxidation [P77]	12				31		1.065	1.155	0.989	1.03	1.06	1.182	1.147	1.145	0.949	1.14	1.087	0.886	0.957	0.829	0.956	1.015	0.951	0.767	1.044	1.098	1.134	1.067	1.066	1.066	1.127	0.954	1.082	1.045	0.937	1.063	0.924		24.43	1	7.87464	2
O75643	U5 small nuclear ribonucleoprotein 200 kDa helicase OS=Homo sapiens GN=SNRNP200 PE=1 SV=2	2136	244.353	6.06		31				12								0.697	0.59	0.655	0.923	1.214	0.928	0.86				0.596			0.801		0.942	0.974			0.793							992.764	20	91.6279	11
O75674	TOM1-like protein 1 OS=Homo sapiens GN=TOM1L1 PE=1 SV=2	476	52.956	5.24		18				31		1.066	1.113	0.927	0.953	1.01	1.044	1.032	0.894	1.038	1.072	1.351	0.797	0.931	0.949	1.211	0.89	1.046	0.929	0.891	0.95	0.922	1.076	0.815	0.821	0.933	0.945	0.583	0.939	0.817	0.977	0.931		68.19	1	15.6784	1
O75688	Protein phosphatase 1B OS=Homo sapiens GN=PPM1B PE=1 SV=1	479	52.609	5.05		20				18		1.214	1.293			1.278	1.333	1.139		0.961				1.341				1.287		1.109	1.18	1.16	1.131	0.952	1.137	1.108	1.212	1.229		1.239				45.0533	1	26.2728	3
O75694	Nuclear pore complex protein Nup155 OS=Homo sapiens GN=NUP155 PE=1 SV=1	1391	155.1	6.16		29				20								1.26	0.882	0.697	0.885	0.818	2.036	0.895	1.029	1.271	0.89	0.707	1.147	1.077	1.002	1.073	0.952	1.085	0.891	1.091	1.012							470.27	9	94.7223	8
O75695	Protein XRP2 OS=Homo sapiens GN=RP2 PE=1 SV=4	350	39.615	5.12		27				29		1.023	1.156	0.903	1.102	1.114	1.03	0.966	0.78	0.927	0.929	0.966	0.808	0.906	0.899	1.11	0.837	0.854	0.991	0.973	0.928	0.905	0.966	0.891	0.717	0.923	0.966		0.908		0.948	1.045		551.754	2	17.4105	3
O75718	Cartilage-associated protein OS=Homo sapiens GN=CRTAP PE=1 SV=1	401	46.532	5.73		8				27		0.662	0.668	0.991	1.08	0.656	0.581	1.149	0.81	1.178	1.056	1.51	0.696	1.208				1.008		0.953	1.072	1.059	1.163	0.976	0.948	0.985	1.124	0.85	0.955	0.93	1.006	0.954		141.907	1	2.04428	1
O75746	Calcium-binding mitochondrial carrier protein Aralar1 OS=Homo sapiens GN=SLC25A12 PE=1 SV=2	678	74.715	8.38		31				8									0.766		0.855	1.09	0.793		0.733	0.912	1.411		1.584															5003.28	21	476.687	13
O75781	Paralemmin-1 OS=Homo sapiens GN=PALM PE=1 SV=2	387	42.05	5		27				31		1.033	1.097	0.809	0.903	1.148	0.984	0.998	0.783	0.861	0.853	0.917	0.913	0.909	1.174	1.247	1.053	0.949	0.851	0.879	0.947	0.964	0.991	0.901	1.026	0.892	0.871	1.203	0.817	1.052	0.884	1.111		212.437	2	73.7963	1
O75815	Breast cancer anti-estrogen resistance protein 3 OS=Homo sapiens GN=BCAR3 PE=1 SV=1	825	92.507	7.96		4				27				0.927	1.046			1.066	0.923	0.882	1.007	0.976	1.363	0.852	0.846	0.921	0.962	1.064	0.986	1.065	1.052	1.06	1.143	0.931	1.035	0.897	0.934	1.208	1.128	1.126	1.064	0.939		0	1	3.36671	1
O75821	Eukaryotic translation initiation factor 3 subunit G OS=Homo sapiens GN=EIF3G PE=1 SV=2	320	35.589	6.13		4				4																				0.874		0.858			0.878	1.018								23.41	1	7.51522	1
O75822	Eukaryotic translation initiation factor 3 subunit J OS=Homo sapiens GN=EIF3J PE=1 SV=2	258	29.045	4.83	Carboxy [D146]	16				4									0.922		0.875	0.942	0.799																					66.02	3	4.03238	1
O75828	Carbonyl reductase [NADPH] 3 OS=Homo sapiens GN=CBR3 PE=1 SV=3	277	30.831	6.18	Oxidation [P57]	22				16		0.643	0.606			0.431	0.601	0.97	0.577	1.042	0.659	0.709	1.042	1.191				1.154			0.906		0.983	1			1.019							3077.94	7	549.332	7
O75832	26S proteasome non-ATPase regulatory subunit 10 OS=Homo sapiens GN=PSMD10 PE=1 SV=1	226	24.412	6.1		31				22								1.065	1.423	1.005	1.7	1.644	1.135	0.974	1.48	1.713	1.401	0.93	1.587	0.998	0.986	1.02	1.105	0.889	1.263	0.949	0.915	1.528		1.032				320.264	3
O75843	AP-1 complex subunit gamma-like 2 OS=Homo sapiens GN=AP1G2 PE=1 SV=1	785	87.062	6.55		0				31		1.209	1.025	1.045	0.979	1.282	1.088	0.748	1.011	1.296	1.129	1.165	0.975	0.815	1.27	1.365	1.52	1.35	2.228	1.065	0.723	1.191	0.76	1.242	0.908	1.026	1.109	1.279	1.045	1.139	1.084	1.192		429.214	1	2.33526	1
O75844	CAAX prenyl protease 1 homolog OS=Homo sapiens GN=ZMPSTE24 PE=1 SV=2	475	54.778	7.49		16																																						64.13	4
O75874	Isocitrate dehydrogenase [NADP] cytoplasmic OS=Homo sapiens GN=IDH1 PE=1 SV=2	414	46.63	7.01		31				16								0.964	0.995	0.829	1.243	1.279	0.796	0.845				0.757		1.06	1.097	1.128	0.925	0.817	1.071	1.143	0.879							4984.94	18	523.631	5
O75880	Protein SCO1 homolog, mitochondrial OS=Homo sapiens GN=SCO1 PE=1 SV=1	301	33.793	8.88		31				31		1.301	1.652	1.09	1.166	1.265	1.591	1.532	1.585	1.002	1.008	0.799	1.269	1.024	1.289	0.958	1.398	1.059	0.982	1.651	1.534	1.494	1.088	1.426	1.298	1.305	1.246	1.498	1.165	1.08	1.019	1.21		936.31	3	74.884	1
O75881	25-hydroxycholesterol 7-alpha-hydroxylase OS=Homo sapiens GN=CYP7B1 PE=1 SV=2	506	58.219	8.02		12				31		0.764	1.082	1.053	0.924	0.731	0.84	0.844	0.924	0.727	0.926	0.634	0.929	0.755	0.887	0.942	0.776	0.545	0.829	0.99	0.885	1.033	0.847	0.972	0.775	1.032	0.714	0.607	0.886	0.945	0.896	0.836		38.74	2	6.0255	1
O75884	Putative hydrolase RBBP9 OS=Homo sapiens GN=RBBP9 PE=1 SV=2	186	20.986	6.2		31				12		0.861	0.89			0.635	0.668								1.048	1.314	0.94		1.292	0.905		1.019			0.88	1.016								953.088	4
O75886	Signal transducing adapter molecule 2 OS=Homo sapiens GN=STAM2 PE=1 SV=1	525	58.128	5.07		29				31		1.44	1.504	1.159	1.322	1.573	1.655	1.372	1.402	1.111	1.289	1.028	1.012	1.249	0.965	1.039	1.487	1.126	0.937	1.291	1.269	1.378	1.192	1.085	1.377	1.592	1.141	1.831	1.182	1.145	1.188	1.021		166.91	3	13.1174	1
O75891	Cytosolic 10-formyltetrahydrofolate dehydrogenase OS=Homo sapiens GN=ALDH1L1 PE=1 SV=2	902	98.767	5.94		31				29		1.179	0.931	0.872	0.952	1.144	1.313	1.152	0.832	1.094	0.807	0.886	0.595	1.141	1.092	1.386	1.204	1.031	1.306	1.017	1.056	1.06	1.205	0.898	0.813	0.998	1.096		1.022		0.957	1.035		12509.1	37	1102.3	15
O75896	Tumor suppressor candidate 2 OS=Homo sapiens GN=TUSC2 PE=1 SV=3	110	12.066	9.69		6				31		1.112	1.347	1.1	1.049	1.172	1.242	1.15	1.175	0.862	1.008	0.586	0.854	0.919	0.861	0.651	1.003	1.005	0.626	1.15	1.303	1.166	1.005	1.117	1.055	1.216	0.932	1.276	1.236	1.152	1.071	0.845		27.56	1	10.9047	1
O75915	PRA1 family protein 3 OS=Homo sapiens GN=ARL6IP5 PE=1 SV=1	188	21.6	9.77	Oxidation [P161]	31				6		1.274	1.317			1.394	1.242																					1.383		1.033				357.39	4	57.1577	2
O75923-13	Isoform 13 of Dysferlin OS=Homo sapiens GN=DYSF	2119	241.202	5.85		31				31		0.779	0.659	0.884	0.698	0.724	0.662	0.884	0.57	0.947	0.771	0.994	1.389	0.896	0.891	0.901	0.643	0.976	1.199	1.013	0.867	0.878	1.078	0.907	0.706	0.736	1.147	0.582	0.812	0.724	0.799	1.353		722.586	18	162.607	9
O75934	Pre-mRNA-splicing factor SPF27 OS=Homo sapiens GN=BCAS2 PE=1 SV=1	225	26.115	5.66		6				31		1.026	0.998	0.909	0.963	0.973	0.923	0.909	0.872	0.869	0.925	0.937	1.797	0.84	0.984	1.049	0.982	0.978	1.199	0.89	1.038	1.013	1.038	1.011	1.156	0.99	0.874	0.627	0.976	0.841	0.985	1.041		56.06	2	3.43162	1
O75935	Dynactin subunit 3 OS=Homo sapiens GN=DCTN3 PE=1 SV=1	186	21.106	5.47		31				6																				0.928		0.837			0.792	0.834		0.577		0.906				429.055	4	28.4293	1
O75936	Gamma-butyrobetaine dioxygenase OS=Homo sapiens GN=BBOX1 PE=1 SV=1	387	44.687	6.74		31				31		1.125	1.121	0.925	0.982	1.074	1.152	0.967	1.146	0.958	1.115	1.149	0.972	1.031	1.006	1.127	0.977	0.835	1.043	0.973	0.994	1.106	1.11	0.877	0.857	1.068	1.115	0.845	0.961	0.818	0.968	0.957		4435.26	15	325.378	7
O75947	ATP synthase subunit d, mitochondrial OS=Homo sapiens GN=ATP5H PE=1 SV=3	161	18.479	5.3		31				31		1.073	1.347	1.225	1.218	1.262	1.195	1.364	1.182	0.974	0.793	0.598	1.05	0.965	0.983	0.951	1.052	1.125	0.957	1.322	1.237	1.114	1.181	1.138	1.419	1.603	1.055	1.167	1.34	1.363	1.159	0.966		2206.2	7	116.314	2
O75955	Flotillin-1 OS=Homo sapiens GN=FLOT1 PE=1 SV=3	427	47.326	7.49		31				31		0.493	0.728	0.962	0.908	0.54	0.539	0.891	0.911	0.866	0.715	0.618	0.708	0.79	0.952	0.795	0.862	0.827	0.754	0.89	1.001	1.073	0.944	1.04	0.928	0.995	0.791	0.974	0.936	0.918	1.032	0.866		875.567	8	101.996	4
O75964	ATP synthase subunit g, mitochondrial OS=Homo sapiens GN=ATP5L PE=1 SV=3	103	11.421	9.64	Oxidation [P40]	31				31		1.067	0.991	0.889	1.034	1.037	1.308	0.838	0.731	0.83	1.173	1.128	0.692	0.889	1.054	1.294	1.004	0.822	1.183	0.865	0.868	0.795	0.933	0.979	0.812	0.96	0.924	1.553	1.154	1.125	1.168	0.655		1205.58	7	104.773	1
O75976	Carboxypeptidase D OS=Homo sapiens GN=CPD PE=1 SV=2	1380	152.835	6.05		13				31		0.921	1.474	1.295	1.234	0.95	1.054	1.117	1.208	0.921	1.121	1.215	1.027	0.9	1.262	1.227	0.885	0.964	0.789	0.912	1.221	1.073	1.261	1.093	0.96	1.1	0.945	0.953	1.293	0.914	1.296	1.088		44.2	2	12.8053	1
O76003	Glutaredoxin-3 OS=Homo sapiens GN=GLRX3 PE=1 SV=2	335	37.408	5.39		17				13				0.824	1.08				0.985		1.106	1.12	0.881		0.849	1.043	0.884		0.928										0.93		0.981	0.855		52.7567	2
O76021	Ribosomal L1 domain-containing protein 1 OS=Homo sapiens GN=RSL1D1 PE=1 SV=3	490	54.939	10.13		26				17				0.95	0.993			1.191	0.524	1.038	0.83	1.066	0.594	1.069				1.149			1.237		1.271	1.001			1.06		1.079		0.992	0.765		586.37	5	19.0596	2
O76024	Wolframin OS=Homo sapiens GN=WFS1 PE=1 SV=2	890	100.227	8.05		6				26		0.93	0.934			0.716	0.678	0.936	0.78	0.862	1.018	1.267	0.78	0.839	0.657	0.952	0.673	0.805	0.735	0.811	0.963	0.82	0.901	1.038	0.684	0.794	1.004	0.743		0.989						4.79521	2
O76027	Annexin A9 OS=Homo sapiens GN=ANXA9 PE=1 SV=3	345	38.34	5.77		4				6																				0.627		0.635			0.399	0.628		1.258		1.12				40.22	1	4.46688	1
O76031	ATP-dependent Clp protease ATP-binding subunit clpX-like, mitochondrial OS=Homo sapiens GN=CLPX PE=1 SV=2	633	69.181	7.58		31				4																				0.813		0.911			0.926	0.909								483.128	7	49.3506	2
O76041-2	Isoform 2 of Nebulette OS=Homo sapiens GN=NEBL	270	31.176	8.31		10				31		1.263	1.294	1.083	1.184	1.172	1.031	1.036	1.2	0.89	1.196	1.001	0.968	0.924	1.351	1.291	1.364	1.047	2.364	1.034	1.037	1.066	1.076	0.89	1.012	1.058	1.05	1.136	1.087	0.905	1.17	1.03		54.6271	3	2.39317	1
O76062	Delta(14)-sterol reductase OS=Homo sapiens GN=TM7SF2 PE=2 SV=3	418	46.375	8.87		22				10		0.479	0.664			0.367	0.39													1.14		1.175			1.125	1.253		0.207		0.514				133.25	2	31.2262	2
O76070	Gamma-synuclein OS=Homo sapiens GN=SNCG PE=1 SV=2	127	13.323	4.86		4				22		1.152	1.231			1.3	1.387	1.23	1.026	0.936	1.13	1.041	0.822	1.021				0.963		1.012	1.204	0.994	1.133	0.919	0.999	1.041	1.14	0.931		0.98				66.39	1
O76074	cGMP-specific 3',5'-cyclic phosphodiesterase OS=Homo sapiens GN=PDE5A PE=1 SV=2	875	99.921	6.09		9				4		1.216	1.284			1.272	1.083																											21.18	1	2.45773	1
O76076	WNT1-inducible-signaling pathway protein 2 OS=Homo sapiens GN=WISP2 PE=1 SV=1	250	26.807	7.88		23				9				0.591	0.549				0.709		0.74	0.836	0.934																0.602		0.628	1.134		175.853	3	40.1206	4
O76094	Signal recognition particle 72 kDa protein OS=Homo sapiens GN=SRP72 PE=1 SV=3	671	74.56	9.26		16				23				0.9	0.868			0.889	1.148	0.865	1.134	0.778	1.427	1.373	1.096	1.201	1.346	0.946	1.532		0.904		1.022	1.217			1.168	1.033	0.892	1.117	1.028	1.068		260.83	5	7.03574	1
O94760	N(G),N(G)-dimethylarginine dimethylaminohydrolase 1 OS=Homo sapiens GN=DDAH1 PE=1 SV=3	285	31.102	5.81	Oxidation [P228]	31				16		1.176	1.106			1.219	1.294		1.09		1.319	1.425	0.836		0.745	1.035	0.848		0.822	0.864		0.892			0.894	0.955								6955.06	14	345.287	5
O94766	Galactosylgalactosylxylosylprotein 3-beta-glucuronosyltransferase 3 OS=Homo sapiens GN=B3GAT3 PE=1 SV=2	335	37.099	8.27		12				31		1.043	1.181	1.084	1.068	1.163	1.401	1.154	1.372	0.919	1.251	0.81	0.947	1.028	0.818	0.911	1.018	1.029	0.933	1.234	1.118	1.179	0.993	1.126	1.016	1.158	1.095	1.195	1.059	1.018	1.035	1.001		24.12	1	17.9478	2
O94776	Metastasis-associated protein MTA2 OS=Homo sapiens GN=MTA2 PE=1 SV=1	668	74.976	9.66		31				12								0.763		0.834				0.857				0.783		0.863	0.901	0.819	0.903	0.871	0.709	0.849	0.904							639.425	8	107.792	2
O94788	Retinal dehydrogenase 2 OS=Homo sapiens GN=ALDH1A2 PE=1 SV=3	518	56.688	6.05		29				31		1.151	1.109	1.027	1.073	1.048	1.035	1.001	0.819	1.059	1.097	1.545	0.781	1.18	0.825	1.144	0.807	0.917	1.046	0.861	1.056	0.874	1.031	0.917	0.812	0.908	1.227	1.118	1.078	1.077	1.009	0.93		2111.22	4	46.3269	4
O94811	Tubulin polymerization-promoting protein OS=Homo sapiens GN=TPPP PE=1 SV=1	219	23.679	9.44		8				29		1.255	1.819	0.972	1.285	0.996	0.831	0.955	1.533	0.978	1.684	1.21	1.204	1.143	1.641	0.899	1.566	1.111	0.948	0.654	0.987	1.109	1.203	1.184	0.587	0.684	1.312		1.124		1.161	1.043		65.0867	1
O94819	Kelch repeat and BTB domain-containing protein 11 OS=Homo sapiens GN=KBTBD11 PE=1 SV=1	623	65.679	6.07		31				8									0.862		0.961	0.555	0.783							1.046		1.38			1.276	1.366								832.761	10	240.966	10
O94826	Mitochondrial import receptor subunit TOM70 OS=Homo sapiens GN=TOMM70A PE=1 SV=1	608	67.412	7.12		31				31		1.065	1.121	0.924	0.96	1.016	1.167	1.024	0.927	0.923	1.022	1.005	0.815	1.103	0.992	1.006	1.007	1.033	1.099	0.981	1.051	0.936	1.113	1.049	0.95	1.05	1.019	1.273	1.01	1.082	1.066	0.989		1231.43	9	41.6152	2
O94829	Importin-13 OS=Homo sapiens GN=IPO13 PE=1 SV=3	963	108.126	5.3		4				31		0.769	0.942	1.096	1.209	0.703	0.838	1.055	0.89	1.027	0.889	0.699	0.725	0.984	0.844	0.779	0.804	1.014	0.714	0.946	1.004	1.05	1.058	0.997	0.894	1.072	1.058	1.053	1.167	1.18	1.173	0.888		27.51	1	3.48674	1
O94832	Unconventional myosin-Id OS=Homo sapiens GN=MYO1D PE=1 SV=2	1006	116.129	9.39		31				4									1.017		1.166	1.441	0.922																					703.164	16	70.9645	6
O94842	TOX high mobility group box family member 4 OS=Homo sapiens GN=TOX4 PE=1 SV=1	621	66.153	5.06		8				31		1.19	0.939	1.105	1.226	1.143	1.179	1.115	0.973	0.98	1.046	0.887	0.789	1.046	0.9	1.074	0.791	0.949	0.859	0.896	1.01	0.993	1.099	0.936	0.83	0.893	1.042	0.503	1.16	0.739	1.117	1.12		91.56	2	5.71866	1
O94855-2	Isoform 2 of Protein transport protein Sec24D OS=Homo sapiens GN=SEC24D	1033	113.007	7.25		12				8									0.925		1.162	1.197	1.063							1.461		1.252			1.422	1.313								124.06	3
O94874	E3 UFM1-protein ligase 1 OS=Homo sapiens GN=UFL1 PE=1 SV=2	794	89.54	6.79		31				12									0.836		0.955	1.143	1.057		0.75	1.063	0.682		0.781	0.773		0.762			0.629	0.897								1573.68	13	244.837	8
O94880	PHD finger protein 14 OS=Homo sapiens GN=PHF14 PE=1 SV=2	888	99.991	5.33		8				31		0.99	1.002	1.004	1.078	1.025	1.044	0.958	0.97	1.122	1.224	1.262	0.936	0.967	0.832	0.931	0.933	0.934	0.925	1.037	0.961	1.036	0.989	0.894	1.028	1.111	0.978	1.256	1.055	1.164	1.044	1.026		22.81	1	8.27079	2
O94886	Transmembrane protein 63A OS=Homo sapiens GN=TMEM63A PE=1 SV=3	807	92.066	7.27		27				8									0.807		1.041	1.227	0.838							1.026		0.83			0.767	0.665								168.3	2	43.96	2
O94888	UBX domain-containing protein 7 OS=Homo sapiens GN=UBXN7 PE=1 SV=2	489	54.828	5.16		17				27		1.124	0.952	0.826	1.14	1.178	1.192	1.39	1.374	1.063	2.149	1.286	1.037	1.359				1.293		1.2	1.151	1.134	1.563	0.807	1.15	1.56	1.502	1.748	1.076	1.44	1.153	0.856		50.5667	1	20.475	2
O94903	Proline synthase co-transcribed bacterial homolog protein OS=Homo sapiens GN=PROSC PE=1 SV=1	275	30.325	7.5		31				17				0.722	0.384			1.304		1.143				1.079				1.159		1.017	1.153	0.973	1.287	0.931	0.917	1.045	1.163		0.433		0.434	1.298		750.558	7	67.2434	2
O94905	Erlin-2 OS=Homo sapiens GN=ERLIN2 PE=1 SV=1	339	37.815	5.62		31				31		1.167	1.253	1.207	1.321	1.149	1.32	1.343	1.571	0.966	1.456	1.339	1.177	0.951	1.177	1.347	1.228	0.972	1.169	1.093	1.087	1.235	1.099	0.868	1.054	1.136	0.937	1.123	1.204	1.153	1.059	0.856		248.044	6	31.7326	2
O94906	Pre-mRNA-processing factor 6 OS=Homo sapiens GN=PRPF6 PE=1 SV=1	941	106.858	8.25		18				31		1.271	1.147	0.916	0.877	1.281	1.282	1.112	1.274	1.04	1.051	1.005	0.945	1.065	1.628	1.507	1.864	0.982	2.58	1.173	1.066	1.279	1.22	1.023	1.154	1.088	1.135	1.75	0.884	1.317	0.962	0.895		66.05	3	16.5072	4
O94919	Endonuclease domain-containing 1 protein OS=Homo sapiens GN=ENDOD1 PE=1 SV=2	500	54.981	5.71		29				18		0.798	0.99			0.733	0.667	1.266		1.115				1.089				1.451		0.873	1.242	0.998	1.379	1.246	0.753	0.874	1.337	0.503		1.013				289.048	2	41.0706	3
O94925	Glutaminase kidney isoform, mitochondrial OS=Homo sapiens GN=GLS PE=1 SV=1	669	73.414	7.77	Oxidation [P251]	31				29		1.366	1.148	1.126	1.105	1.158	1.246	0.656	1.089	0.693	1.122	0.928	1.12	0.674	1.112	1.22	0.981	0.6	1.498	0.868	0.821	0.86	0.92	0.744	0.884	0.92	0.773		1.11		1.052	0.947		5928.63	17	449.984	8
O94925-3	Isoform 3 of Glutaminase kidney isoform, mitochondrial OS=Homo sapiens GN=GLS	598	65.418	7.88	Oxidation [P251]	4				31		1.155	1.407	1.209	1.32	1.319	1.429	1.315	1.559	1.021	1.213	0.84	1.091	1.064	1.039	0.988	1.238	1.156	1.105	1.217	1.26	1.147	1.044	1.187	1.041	1.237	1.127	1.494	1.241	1.05	1.148	0.919		4941.59	12	412.701	6
O94973	AP-2 complex subunit alpha-2 OS=Homo sapiens GN=AP2A2 PE=1 SV=2	939	103.895	6.96		31				4									0.946		1.257	0.863	1.17																					3896.9	24	555.39	15
O95049-2	Isoform 2 of Tight junction protein ZO-3 OS=Homo sapiens GN=TJP3	952	104.764	6.4		12				31		1.133	1.175	0.986	1.038	1.111	1.159	1.098	1.054	1.015	1.092	1.025	0.796	1.05	0.922	1.075	0.901	1.074	0.823	0.869	1	0.961	1.086	0.904	0.922	1.008	1.078	1.035	0.992	1.073	1.001	0.943		52.7667	1	10.5308	1
O95084	Serine protease 23 OS=Homo sapiens GN=PRSS23 PE=1 SV=1	383	42.974	9.42		4				12									0.643		0.697	0.697	0.488		0.751	1.03	0.702		0.98	0.669		0.823			0.594	0.798								21.95	1
O95139	NADH dehydrogenase [ubiquinone] 1 beta subcomplex subunit 6 OS=Homo sapiens GN=NDUFB6 PE=1 SV=3	128	15.479	9.63		12				4																				0.959		0.741			0.583	0.684								43.76	1
O95140	Mitofusin-2 OS=Homo sapiens GN=MFN2 PE=1 SV=3	757	86.347	6.98		31				12								0.62		0.745				0.772				0.41		0.705	0.951	0.93	0.877	1.148	0.59	0.891	0.75							310.186	5	11.2732	2
O95154	Aflatoxin B1 aldehyde reductase member 3 OS=Homo sapiens GN=AKR7A3 PE=1 SV=2	331	37.183	7.15	Oxidation [P88; P185; P199; P261]; Acetyl [K87]	31				31		1.07	1.241	0.886	0.988	1.173	1.101	1.131	1.6	0.967	1.223	0.931	1.062	1.062	0.986	0.954	1.06	1.059	0.699	0.937	0.917	1.123	1	0.977	0.992	1.081	0.972	1.379	1.036	1.035	1.019	0.904		4781.34	12	701.2	9
O95159	Zinc finger protein-like 1 OS=Homo sapiens GN=ZFPL1 PE=1 SV=2	310	34.092	8.07		29				31		1.102	1.309	1.166	1.242	1.188	1.169	1.202	1.055	1.035	0.897	0.613	0.964	1.012	1.038	0.972	1.215	1.134	0.775	1.046	1.215	1.072	1.127	1.039	1.308	1.258	1.002	1.279	1.29	1.409	1.208	1.049		83.76	2	33.6432	4
O95163	Elongator complex protein 1 OS=Homo sapiens GN=IKBKAP PE=1 SV=3	1332	150.159	5.94		17				29		0.962	0.919	0.828	0.942	0.931	0.942	1.075	1.344	0.954	1.233	1.345	0.879	0.937	1.055	1.595	0.885	0.92	1.04	0.676	1.124	0.737	1.083	0.978	0.68	0.713	0.948		0.955		0.96	1.089		113.729	2
O95167	NADH dehydrogenase [ubiquinone] 1 alpha subcomplex subunit 3 OS=Homo sapiens GN=NDUFA3 PE=1 SV=1	84	9.273	8.46		31				17				1.392	1.494			1.24	1.042	1.001	1.211	1.138	0.852	1.068				1.222			1.248		1.174	0.969			1.215		1.542		1.27	1.077		265.728	3	105.741	1
O95168	NADH dehydrogenase [ubiquinone] 1 beta subcomplex subunit 4 OS=Homo sapiens GN=NDUFB4 PE=1 SV=3	129	15.199	9.85		31				31		0.926	1.002	0.965	0.869	0.899	0.998	0.911	0.901	1.064	0.629	0.659	0.603	0.723	0.741	0.757	0.734	1.192	0.564	0.871	0.901	1.046	0.997	1.204	0.889	0.901	0.997	0.869	0.877	0.968	1.047	0.847		896.176	7	159.513	6
O95169	NADH dehydrogenase [ubiquinone] 1 beta subcomplex subunit 8, mitochondrial OS=Homo sapiens GN=NDUFB8 PE=1 SV=1	186	21.751	6.8		31				31		1.046	1.339	0.938	0.967	1.187	1.4	1.064	1.079	0.877	0.848	0.744	0.712	0.951	1.46	1.124	1.08	1.149	1.04	0.824	0.99	0.867	1.056	1.011	0.927	0.898	0.912	1.238	1.032	1.068	1.069	1.028		600.028	2	145.241	4
O95182	NADH dehydrogenase [ubiquinone] 1 alpha subcomplex subunit 7 OS=Homo sapiens GN=NDUFA7 PE=1 SV=3	113	12.544	10.18		31				31		1.004	1.185	1.123	1.18	1.171	1.149	1.222	0.921	0.9	0.771	0.72	0.634	1.163	0.899	0.931	1.001	1.322	0.966	0.875	1.168	1.069	1.103	0.999	1.016	0.996	1.047	1.488	1.213	1.298	1.375	0.986		822.337	7	59.5073	2
O95197	Reticulon-3 OS=Homo sapiens GN=RTN3 PE=1 SV=2	1032	112.541	4.96		31				31		0.471	0.655	0.889	0.9	0.396	0.478	0.748	0.554	0.734	0.605	0.543	0.695	0.721	1.004	0.915	0.796	0.605	0.9	0.849	0.922	0.932	0.965	0.956	0.715	0.975	0.769	0.415	0.978	0.732	0.997	0.985		274.938	3	25.1473	1
O95202	LETM1 and EF-hand domain-containing protein 1, mitochondrial OS=Homo sapiens GN=LETM1 PE=1 SV=1	739	83.302	6.7		31				31		0.488	0.479	0.765	0.673	0.353	0.401	0.742	0.506	0.825	0.662	0.744	0.761	0.879	0.794	0.924	0.652	0.669	1.006	0.833	0.867	0.944	0.929	0.934	0.77	1.02	0.894	0.354	0.761	0.653	0.781	1.087		1538.82	9	102.369	4
O95218	Zinc finger Ran-binding domain-containing protein 2 OS=Homo sapiens GN=ZRANB2 PE=1 SV=2	330	37.382	10.01		27				31		0.985	1.3	1.021	1.191	1.155	1.218	1.051	1.106	0.905	0.901	0.751	0.821	0.846	0.991	1.093	1.074	1.011	0.981	0.968	1.13	0.971	1.071	0.99	0.922	1.063	0.925	1.664	1.104	1.108	1.118	1.001		159.016	3	20.2075	2
O95219	Sorting nexin-4 OS=Homo sapiens GN=SNX4 PE=1 SV=1	450	51.876	5.99		31				27				0.709	0.692			0.555	0.823	0.6	1.005	1.471	0.76	0.729	1.096	1.137	0.982	0.548	1.284	0.898	0.666	0.979	0.774	0.798	0.916	0.923	0.714	0.358	0.739	0.721	0.74	1.168		444.53	6	51.5191	4
O95248-4	Isoform 4 of Myotubularin-related protein 5 OS=Homo sapiens GN=SBF1	1893	210.916	7.11		4				31		0.852	0.983	1.02	1.161	0.738	0.888	1.309	0.842	0.914	0.912	0.651	0.951	0.902	1.794	1.207	1.02	1.052	0.916	1.129	1.23	1.189	0.99	0.965	0.975	1.25	1.108	0.565	1.121	0.843	0.977	0.994		38.75	1	3.65915	1
O95255	Multidrug resistance-associated protein 6 OS=Homo sapiens GN=ABCC6 PE=1 SV=2	1503	164.802	8.5	Oxidation [P1251]	27				4									0.958		1.151	1.105	0.883																					216.958	6	77.7156	8
O95278	Laforin OS=Homo sapiens GN=EPM2A PE=1 SV=2	331	37.133	6.65		25				27		1.245	1.376	1.212	1.357	1.157	1.405	1.455	1.305	1.024	1.204	0.696	1.24	0.988				1.29		1.646	1.206	1.373	1.098	1.018	1.209	1.392	1.127	1.046	1.378	1.069	1.202	1.003		134.189	1	40.9434	3
O95292	Vesicle-associated membrane protein-associated protein B/C OS=Homo sapiens GN=VAPB PE=1 SV=3	243	27.211	7.3		19				25		1.605	1.385	0.625	0.546	1.6	1.321	0.772	0.535	0.724	0.834	0.715	0.931	0.895				0.557		1.043	0.879	0.961	0.845	1.302	1.102	1.051	0.762		0.6		0.636	1.315		848.331	3
O95295	SNARE-associated protein Snapin OS=Homo sapiens GN=SNAPIN PE=1 SV=1	136	14.865	9.31		8				19		1.36	1.238	1.048	1.176	1.426	1.33								1.15	1.397	1.341		1.209	0.927		0.928			0.971	0.889		1.289	1.193	0.982	1.083	0.97		54.59	2	7.75	2
O95298	NADH dehydrogenase [ubiquinone] 1 subunit C2 OS=Homo sapiens GN=NDUFC2 PE=1 SV=1	119	14.178	8.98		31				8									1.209		1.371	1.192	1.334							1.096		1.206			1.071	1.136								366.99	5	52.3612	3
O95336	6-phosphogluconolactonase OS=Homo sapiens GN=PGLS PE=1 SV=2	258	27.53	6.05		31				31		0.641	0.693	1.044	1.098	0.437	0.564	0.581	0.399	0.678	0.396	0.317	0.493	0.855	0.559	0.55	0.44	0.566	0.992	0.802	0.762	1.326	0.737	1.171	0.97	1.001	0.617	1.086	1.159	1.003	1.274	0.904		3343.9	11	580.518	7
O95340-2	Isoform B of Bifunctional 3'-phosphoadenosine 5'-phosphosulfate synthase 2 OS=Homo sapiens GN=PAPSS2	619	69.926	8.03		26				31		1.267	1.232	1.111	1.339	1.186	1.322	1.542	1.328	1.064	1.287	1.394	0.96	1.153	1.239	1.268	1.484	1.147	1.298	1.295	1.173	1.306	1.182	1.043	1.087	1.267	1.129	1.56	1.262	1.182	1.155	0.964		339.48	6	49.8223	4
O95352	Ubiquitin-like modifier-activating enzyme ATG7 OS=Homo sapiens GN=ATG7 PE=1 SV=1	703	77.909	6.24		24				26		0.85	0.894			0.828	0.937	0.755	0.674	0.682	0.794	0.888	0.85	0.975	1.069	0.896	0.851	0.544	0.83	0.988	0.975	1.018	1.282	0.896	1.174	1.121	0.975	1.337		1.241				87.42	4	8.88563	2
O95363	Phenylalanine--tRNA ligase, mitochondrial OS=Homo sapiens GN=FARS2 PE=1 SV=1	451	52.324	7.46		25				24		0.851	1.133			0.732	0.79	1.066	0.894	1.024	0.888	1.006	0.846	1.082	0.751	0.968	0.955	0.854	1.136	1.316	1.05	1.184	1.094	0.922	1.07	1.155	1.069							262.087	5	40.106	3
O95372	Acyl-protein thioesterase 2 OS=Homo sapiens GN=LYPLA2 PE=1 SV=1	231	24.721	7.23		31				25				1.217	1.475			1.142	1.127	0.95	1.122	0.884	0.932	0.96	1.161	1.378	1.376	0.963	0.828	0.904	1.058	0.83	1.067	0.962	0.85	0.855	1.015		1.397		1.282	1.01		810.308	3	105.013	2
O95373	Importin-7 OS=Homo sapiens GN=IPO7 PE=1 SV=1	1038	119.44	4.82		27				31		0.688	0.772	0.873	0.792	0.565	0.616	0.855	0.715	0.753	0.862	0.906	0.792	0.796	0.892	0.896	0.698	0.661	1.039	0.83	0.919	0.85	0.898	0.96	0.699	0.897	0.819	0.457	0.802	0.722	0.792	1.074		835.252	8	45.0866	3
O95396	Adenylyltransferase and sulfurtransferase MOCS3 OS=Homo sapiens GN=MOCS3 PE=1 SV=1	460	49.638	6.21		16				27				1.138	1.339			1.107	0.936	1.012	1.086	1.236	1.133	1.023	0.864	1.147	0.948	1.056	0.779	1.104	0.944	1.125	1.044	1.142	1.076	1.191	0.986	1.542	1.119	1.099	1.087	1.047		74.06	2	3.1803	1
O95398	Rap guanine nucleotide exchange factor 3 OS=Homo sapiens GN=RAPGEF3 PE=1 SV=6	923	103.686	7.56		23				16								1.308	1.126	0.994	1.126	1.039	1.05	1.078				0.971		1.066	1.011	0.917	1.097	0.937	0.912	1.026	1.161							31.5067	2	26.5719	3
O95400	CD2 antigen cytoplasmic tail-binding protein 2 OS=Homo sapiens GN=CD2BP2 PE=1 SV=1	341	37.623	4.61		12				23		0.452	0.639	0.589	0.553	0.379	0.373	0.951		0.857				1.039				0.872		1.026	0.981	0.825	0.992	0.864	0.775	1.098	1.026	0.483	0.471	0.736	0.632	1.448		37.98	1	5.16089	2
O95425	Supervillin OS=Homo sapiens GN=SVIL PE=1 SV=2	2214	247.593	6.98		21				12								0.72		0.629				0.845				0.578		0.877	0.769	0.907	0.851	0.923	0.884	0.999	0.937							66	3
O95428	Papilin OS=Homo sapiens GN=PAPLN PE=2 SV=4	1278	137.612	6.89		31				21				0.916	0.829			1.288	1.114	1.643	1.234	1.578	1.258	1.272				1.229		1.003	1.24	0.929	1.363	0.969	0.735	0.971	1.632		0.832		0.96	1.074		60.2767	3	25.5477	8
O95433	Activator of 90 kDa heat shock protein ATPase homolog 1 OS=Homo sapiens GN=AHSA1 PE=1 SV=1	338	38.25	5.53		31				31		0.794	0.896	0.905	1.177	0.692	0.885	0.555	0.872	0.507	1.326	1.354	0.929	0.972	1.355	0.841	1.088	0.449	1.589	1.428	0.967	0.782	0.759	1.2	0.821	1.087	0.77	1.395	0.989	1.08	0.92	1.026		279.659	5	33.6453	3
O95445	Apolipoprotein M OS=Homo sapiens GN=APOM PE=1 SV=2	188	21.239	6.01		4				31		0.92	0.87	0.647	0.603	0.885	0.869	1.085	1.031	0.92	1.016	1.135	0.987	0.969	1.404	1.213	1.571	0.958	2.41	1.006	0.97	1.208	0.933	1.07	0.98	1.082	0.834	1.397	0.685	1.107	0.674	1.323				4.78768	2
O95479	GDH/6PGL endoplasmic bifunctional protein OS=Homo sapiens GN=H6PD PE=1 SV=2	791	88.836	7.3		31				4																				1.261		1.111			0.742	0.819								283.732	6	80.7121	8
O95486	Protein transport protein Sec24A OS=Homo sapiens GN=SEC24A PE=1 SV=2	1093	119.674	7.66		4				31		1.105	0.952	0.825	0.666	0.881	0.754	0.973	1.161	0.953	1.329	1.444	1.043	1.071	7.584	1.913	3.105	0.975	1.362	1.006	0.89	1.064	0.908	0.887	1.297	1.134	1.006	1.105	0.714	1.425	0.796	1.049		32.48	1	6.69163	3
O95497	Pantetheinase OS=Homo sapiens GN=VNN1 PE=1 SV=2	513	56.975	5.55		12				4																				0.915		0.949			1.059	0.886								135.53	2
O95563	Mitochondrial pyruvate carrier 2 OS=Homo sapiens GN=MPC2 PE=1 SV=1	127	14.27	10.43		31				12								2.554		1.183				1.174	0.901	1.115	1.3	1.031	0.835		1.799		1.13	0.934			1.193							484.4	2	182.234	1
O95571	Protein ETHE1, mitochondrial OS=Homo sapiens GN=ETHE1 PE=1 SV=2	254	27.855	6.83		31				31		0.514	0.658	0.779	0.579	0.573	0.612	0.597	0.458	0.743	0.455	0.409	0.545	0.554	0.761	0.873	0.614	0.657	0.953	0.801	0.744	0.978	0.809	0.914	0.839	0.948	0.582	0.341	0.703	0.978	0.775	1.007		848.256	5	138.994	5
O95573	Long-chain-fatty-acid--CoA ligase 3 OS=Homo sapiens GN=ACSL3 PE=1 SV=3	720	80.368	8.38	Oxidation [P689]	22				31		1.012	1.176	1.162	1.261	0.878	1.168	1.406	1.01	0.948	1.094	0.945	0.723	0.929	0.76	1.041	0.893	1.197	0.909	1.019	1.21	0.962	1.2	1.052	0.961	1.155	1.049	0.678	1.243	1.115	1.186	1.017		330.087	7	42.2991	4
O95630	STAM-binding protein OS=Homo sapiens GN=STAMBP PE=1 SV=1	424	48.047	6.29		26				22		1.012	0.991			1.236	0.963	1.367	0.844	1.011	0.916	1.013	0.994	1.311				1.374		0.898	1.097	0.864	1.146	1.026	0.916	0.921	1.239	1.332		1.047				167.3	2	37.5905	2
O95671	N-acetylserotonin O-methyltransferase-like protein OS=Homo sapiens GN=ASMTL PE=1 SV=3	621	68.813	6.07		25				26		1.269	1.173			1.226	1.2	0.947	0.977	0.89	1.099	1.086	0.95	0.938	0.838	1.26	1.185	0.815	0.938	0.809	1.001	0.773	0.912	0.937	0.674	0.764	0.926	0.338		0.696				194.286	3	60.4555	2
O95674	Phosphatidate cytidylyltransferase 2 OS=Homo sapiens GN=CDS2 PE=1 SV=1	445	51.384	7.09		10				25				0.47	0.517			0.683	0.695	0.765	0.726	0.817	0.97	0.837	0.926	1.064	0.795	0.497	1.242	1.04	0.976	1.165	0.964	1.081	0.705	1.174	0.84		0.506		0.441	1.805		26.37	1	1.95363	1
O95721	Synaptosomal-associated protein 29 OS=Homo sapiens GN=SNAP29 PE=1 SV=1	258	28.953	5.81		27				10								0.716		0.789				0.91				0.592			0.941		0.904	1.117			0.958	0.277		0.698				22.97	1	24.0136	2
O95747	Serine/threonine-protein kinase OSR1 OS=Homo sapiens GN=OXSR1 PE=1 SV=1	527	57.986	6.43		31				27		0.343	0.363	0.49	0.442	0.336	0.37	0.72	0.4	0.676	0.552	0.489	0.631	0.855				0.648		0.879	0.928	0.729	0.856	0.987	0.511	0.737	0.907	0.324	0.571	0.589	0.554	1.618		1275.54	6	96.3973	5
O95758-4	Isoform 4 of Polypyrimidine tract-binding protein 3 OS=Homo sapiens GN=PTBP3	558	60.379	9.19		14				31		1.193	1.327	0.988	1.119	1.264	1.182	1.513	1.198	0.989	1.305	1.161	1.057	0.999	0.974	1.183	1.257	0.981	0.926	1.067	1.08	1.12	1.241	1.04	1.005	1.069	0.985	1.214	0.936	0.996	0.999	0.912		193.001	5	5.71534	1
O95782	AP-2 complex subunit alpha-1 OS=Homo sapiens GN=AP2A1 PE=1 SV=3	977	107.478	7.03	Oxidation [P269]	31				14		0.501	0.483			0.307	0.357	1.328		1.107				1.297				1.327			1.322		1.389	1.1			1.188	0.282		0.625				3337.24	27	629.513	16
O95786	Probable ATP-dependent RNA helicase DDX58 OS=Homo sapiens GN=DDX58 PE=1 SV=2	925	106.531	6.4		20				31		0.998	1.011	1.011	1.141	0.989	1.04	1.112	0.921	0.979	1.1	1.135	0.827	1.032	0.905	1.242	0.925	0.945	1.089	0.951	1.066	1.028	1.103	1.037	0.844	1.042	1.076	1.179	1.122	1.14	1.087	1.11		196.35	3	28.3202	4
O95793	Double-stranded RNA-binding protein Staufen homolog 1 OS=Homo sapiens GN=STAU1 PE=1 SV=2	577	63.143	9.44		14				20								1.03	1.189	1.426	1.377	1.856	1.086	1.185	1.001	1.519	1.134	0.97	1.255	1.016	1.307	1.127	0.969	0.848	1.003	1.036	1.08							134.827	5	16.7044	1
O95810	Serum deprivation-response protein OS=Homo sapiens GN=SDPR PE=1 SV=3	425	47.145	5.21		31				14									0.955		1.048	0.918	0.854		0.889	0.952	1.092		0.987	0.486		0.56			0.552	0.701		1.16		1.232				312.084	3	68.6957	2
O95816	BAG family molecular chaperone regulator 2 OS=Homo sapiens GN=BAG2 PE=1 SV=1	211	23.757	6.7		15				31		0.672	0.672	1.127	0.689	0.571	0.564	0.807	0.703	0.91	0.79	0.67	0.58	0.942	0.844	0.943	0.708	0.806	1.118	0.695	0.81	0.71	0.866	0.798	0.679	0.672	0.838	0.333	0.888	0.77	0.726	0.97		65.38	1	26.2664	1
O95817	BAG family molecular chaperone regulator 3 OS=Homo sapiens GN=BAG3 PE=1 SV=3	575	61.557	6.95	Oxidation [P305]	19				15				1.054	1.193			1.143		1.08				1.09				1.046			0.975		1.154	0.844			1.031	1.538	1.214	1.163	1.13	1.157		144.53	2	24.7831	4
O95822	Malonyl-CoA decarboxylase, mitochondrial OS=Homo sapiens GN=MLYCD PE=1 SV=3	493	54.969	8.95		31				19				0.566	0.374			0.964		0.908				1.114				1.272		0.987	1.048	0.902	0.981	1.091	1.011	0.942	1.042	0.509	0.445	0.781	0.496	1.46		632.37	8	80.0352	8
O95831	Apoptosis-inducing factor 1, mitochondrial OS=Homo sapiens GN=AIFM1 PE=1 SV=1	613	66.859	8.95	Oxidation [P335]	31				31		1.213	1.152	0.972	1.043	1.099	1.106	0.966	0.771	0.927	0.741	0.629	1.102	0.919	1.006	0.896	0.881	0.99	0.903	1.158	0.994	1.171	1.022	0.93	1.028	1.187	0.922	1.033	1.086	1.132	0.997	0.889		8853.76	24	627.556	13
O95834-2	Isoform 2 of Echinoderm microtubule-associated protein-like 2 OS=Homo sapiens GN=EML2	796	86.416	6.93		29				31		1.033	1.32	1.115	1.139	1.071	1.215	1.192	1.243	0.886	0.978	0.58	0.848	0.93	0.866	0.845	1.054	0.906	0.648	1.076	1.137	1.062	1.004	1.165	1.119	1.173	0.915	1.198	1.189	1.032	1.024	0.967		391.728	7	36.4561	5
O95837	Guanine nucleotide-binding protein subunit alpha-14 OS=Homo sapiens GN=GNA14 PE=2 SV=1	355	41.544	6.07		6				29		1.157	1.1	1.006	1.111	1.011	1.126	1.169	1.004	0.997	1.094	1.02	0.777	1.106	0.802	0.995	0.935	1.025	1.022	1.01	1.008	1.098	1.13	1.066	1.007	1.157	1.13		1.045		1.033	0.995		406.559	3	6.95418	1
O95861	3'(2'),5'-bisphosphate nucleotidase 1 OS=Homo sapiens GN=BPNT1 PE=1 SV=1	308	33.371	5.69	Oxidation [P212]	31				6									0.992		1.1	1.488	0.858															1.185		0.968				1098.77	9	79.1971	4
O95865	N(G),N(G)-dimethylarginine dimethylaminohydrolase 2 OS=Homo sapiens GN=DDAH2 PE=1 SV=1	285	29.625	6.01		31				31		1.142	1.195	1.093	1.191	1.124	1.041	1.182	1.185	0.976	1.228	1.201	0.987	1.029	0.943	1.036	1.047	1.023	0.964	1.217	1.083	1.162	1.121	0.967	1.121	1.175	1.111	1.046	1.179	1.033	1.071	0.998		1251.09	6	92.0979	5
O95881	Thioredoxin domain-containing protein 12 OS=Homo sapiens GN=TXNDC12 PE=1 SV=1	172	19.194	5.4		31				31		1.112	1.041	0.884	1.039	0.922	0.878	0.951	0.941	0.912	0.998	0.935	0.97	1.02	0.977	1.139	1.039	0.865	1.44	0.885	0.91	0.924	0.905	0.935	0.85	0.934	0.964	1.382	1.002	1.037	0.945	1.044		249.83	2	28.3972	1
O95954	Formimidoyltransferase-cyclodeaminase OS=Homo sapiens GN=FTCD PE=1 SV=2	541	58.889	5.74	Oxidation [P451]	31				31		0.741	0.779	1.016	1.091	0.593	0.659	0.967	0.959	1.065	0.982	1.146	0.876	0.957	1.008	1.18	0.89	0.887	0.771	1.114	1.034	1.138	0.984	0.911	0.92	0.916	0.942	1.366	1.164	0.912	1.134	0.88		8145.18	23	785.558	19
O95967	EGF-containing fibulin-like extracellular matrix protein 2 OS=Homo sapiens GN=EFEMP2 PE=1 SV=3	443	49.372	4.94		8				31		1.371	1.837	1.565	1.491	1.442	1.424	1.448	1.838	1.055	0.936	0.742	1.681	1.057	1.096	0.577	2.384	1.217	0.793	1.496	1.417	1.792	1.098	1.309	1.485	1.629	1.286	1.407	1.604	1.051	1.258	0.805		36.2	1	3.79046	2
O95985	DNA topoisomerase 3-beta-1 OS=Homo sapiens GN=TOP3B PE=1 SV=1	862	96.599	8.12		4				8									1.007		1.083	0.893	1.272							1.376		1.364			1.34	1.319								21.71	1	3.28001	1
O95989	Diphosphoinositol polyphosphate phosphohydrolase 1 OS=Homo sapiens GN=NUDT3 PE=1 SV=1	172	19.459	6.34		16				4																				1.059		1.136			0.776	0.936								105.737	2	59.0232	2
O96000	NADH dehydrogenase [ubiquinone] 1 beta subcomplex subunit 10 OS=Homo sapiens GN=NDUFB10 PE=1 SV=3	172	20.763	8.48		31				16		1.553	1.814			1.492	1.658	1.094		1.051				1.086				1.078		1.055	1.099	1.045	0.995	0.797	0.9	1.091	1.05							1604.99	8	403.111	5
O96005	Cleft lip and palate transmembrane protein 1 OS=Homo sapiens GN=CLPTM1 PE=1 SV=1	669	76.048	6.3		27				31		0.742	0.956	1.001	1.052	0.692	0.792	1.032	1.535	0.815	0.851	0.837	0.652	0.854	1.161	1.015	0.985	0.919	0.729	0.853	1.005	1.077	1.035	0.964	0.844	0.992	0.869	0.658	1.03	0.885	1.102	0.869		461.819	5	76.8663	5
O96008	Mitochondrial import receptor subunit TOM40 homolog OS=Homo sapiens GN=TOMM40 PE=1 SV=1	361	37.869	7.25		27				27		0.692	0.732	0.858	0.976	0.673	0.748	1.376	0.954	1.016	0.97	0.824	0.891	1.06				1.107		0.825	1.264	0.651	1.139	1.045	0.718	0.801	1.205	1.288	0.975	1.137	0.879	1.319		229.394	4	60.6233	2
O96009	Napsin-A OS=Homo sapiens GN=NAPSA PE=1 SV=1	420	45.358	6.61		31				27				0.937	1.007			1.122	1.222	0.93	1.263	1.108	0.859	1.026	1.038	1.224	1.128	1.035	0.997	0.945	1.126	1.01	1.078	0.979	0.951	0.988	1.008	1.278	0.989	1.083	0.942	1.002		499.95	3	71.2779	2
O96011	Peroxisomal membrane protein 11B OS=Homo sapiens GN=PEX11B PE=1 SV=1	259	28.413	9.85		20				31		1.13	1.692	1.018	0.939	1.078	1.055	1.211	1.359	0.967	0.889	0.986	1.362	0.855	1.341	1.15	1.273	0.785	0.534	1.072	0.918	1.485	1.092	1.024	1.402	0.883	0.938	0.742	1.167	1.081	0.917	0.772		96.7	2	15.5566	3
O96013	Serine/threonine-protein kinase PAK 4 OS=Homo sapiens GN=PAK4 PE=1 SV=1	591	64.032	9.73		8				20								1.071	1.417	0.816	1.593	1.302	0.961	0.966	1.346	1.527	1.352	1.036	1.339	0.956	1.018	0.842	1.144	0.922	0.911	0.972	0.957							29.66	2
O96019	Actin-like protein 6A OS=Homo sapiens GN=ACTL6A PE=1 SV=1	429	47.43	5.6		21				8									1.018		1.092	0.927	0.745							0.986		0.994			1.325	0.909								134.223	2	24.1329	2
O96033	Molybdopterin synthase sulfur carrier subunit OS=Homo sapiens GN=MOCS2 PE=1 SV=1	88	9.749	4.72		16				21		1.506	1.32	0.861	1.065	1.206	1.238	0.9	1.375	0.851	1.383	1.454	1.019	0.901				0.965			1.014		0.898	0.889			0.895		1.059		0.975	0.948		121.421	1	19.3186	1
P00156	Cytochrome b OS=Homo sapiens GN=MT-CYB PE=1 SV=2	380	42.689	8.05		25				16		1.308	1.434			1.193	1.411		1.522		1.166	0.819	1.069		1.428	1.315	1.474		1.074	1.164		1.235			1.105	1.259								132.11	1	74.7526	1
P00167	Cytochrome b5 OS=Homo sapiens GN=CYB5A PE=1 SV=2	134	15.321	4.96	Oxidation [P86; P90]; Acetyl [K91]	31				25		1.164	1.136	1.173	1.402	1.093	1.229	1.182	0.87	1.034	0.851	0.729	0.656	1.002	0.917	0.962	0.962	1.225	0.974		1.237		1.151	1.095			0.984		1.344		1.35	0.97		4848.77	5	167.424	3
P00325	Alcohol dehydrogenase 1B OS=Homo sapiens GN=ADH1B PE=1 SV=2	375	39.829	8.29	Oxidation [P96; P166]; Acetyl [K169]	31				31		1.308	1.713	1.407	1.452	1.398	1.934	1.371	1.934	1.122	1.342	0.751	1.406	1.087	1.226	1.062	1.606	1.235	0.937	1.355	1.326	1.432	1.229	1.282	1.403	1.547	1.247	1.446	1.553	1.165	1.327	0.971		7957.16	18	130.862	4
P00326	Alcohol dehydrogenase 1C OS=Homo sapiens GN=ADH1C PE=1 SV=2	375	39.842	8.29	Oxidation [P96]	29				31		1.001	0.701	0.894	0.826	0.687	0.707	0.895	0.57	0.997	0.831	0.771	0.693	1.346	0.89	1.304	0.768	0.907	1.8	0.723	0.92	1.019	1.153	0.943	0.763	0.788	1.007	0.77	0.864	0.906	0.974	0.855		3568.55	13	26.0432	4
P00338-3	Isoform 3 of L-lactate dehydrogenase A chain OS=Homo sapiens GN=LDHA	361	39.812	8.43		31				29		1.21	0.995	0.916	0.759	1.075	1.185	1.29	0.714	0.806	0.919	0.749	0.813	1.63	1.1	2.129	1.111	0.558	2.146	0.98	0.94	0.946	1.049	1.289	0.918	0.887	0.974		0.737		1.016	0.774		7384.44	18	581.318	6
P00352	Retinal dehydrogenase 1 OS=Homo sapiens GN=ALDH1A1 PE=1 SV=2	501	54.827	6.73	Acetyl [K252; K348]; Oxidation [P76; P344]	31				31		0.863	0.736	0.946	0.873	0.841	0.723	0.858	0.804	0.894	0.873	1.228	0.821	0.846	0.806	0.727	0.729	0.786	0.761	0.955	0.819	0.878	0.876	0.892	0.954	0.865	0.844	0.893	0.875	0.808	0.938	0.834		13798.3	21	1168.31	6
P00367	Glutamate dehydrogenase 1, mitochondrial OS=Homo sapiens GN=GLUD1 PE=1 SV=2	558	61.359	7.8	Oxidation [P111]; Acetyl [K110]	31				31		1.04	1.156	1.17	1.198	1.133	1.196	1.097	1.109	0.956	1.015	0.727	0.785	0.952	0.75	0.77	1.051	1.011	0.637	1.087	1.127	1.13	0.955	1.053	1.104	1.173	0.96	1.293	1.303	1.121	1.194	0.907		11120	25	1335.66	16
P00387-3	Isoform 3 of NADH-cytochrome b5 reductase 3 OS=Homo sapiens GN=CYB5R3	334	38.202	6.9	Oxidation [P219]	31				31		1.036	1.789	1.141	1.171	0.98	1.358	1.048	1.328	0.976	0.712	0.549	0.778	0.947	0.932	0.907	0.924	1.094	0.813	0.968	1.123	1.196	0.967	1.175	1.144	1.268	1.008	1.249	1.048	1.055	1.141	0.893		2709.26	11	253.435	6
P00390	Glutathione reductase, mitochondrial OS=Homo sapiens GN=GSR PE=1 SV=2	522	56.221	8.5	Carboxy [E306]	31				31		0.995	0.969	1.106	1.152	1.038	1.073	1.076	0.683	1.021	0.845	0.791	0.952	1.054	0.741	0.834	0.79	1.002	0.829	0.972	1.042	0.997	1.039	0.869	1.017	1.034	1.005	1.085	1.169	1.017	1.104	0.988		3207.49	10	209.161	5
P00395	Cytochrome c oxidase subunit 1 OS=Homo sapiens GN=MT-CO1 PE=1 SV=1	513	57.003	6.7		21				31		0.993	1.023	1.04	1.12	1.08	1.168	1.233	1.126	0.947	1.322	0.969	0.868	1.008	0.907	0.883	1.348	0.999	1.052	1.314	1.199	1.223	1.099	1.136	1.083	1.287	1.045	1.171	1.416	1.035	1.349	1.036		61.55	2
P00403	Cytochrome c oxidase subunit 2 OS=Homo sapiens GN=MT-CO2 PE=1 SV=1	227	25.548	4.82	Oxidation [P93; P145]	31				21				1.139	1.06			1.158	1.213	1.036	0.798	0.821	0.603	0.988				1.311		0.986	1.181	1.091	1.174	1.019	1.022	1.327	1.063		1.097		1.042	1.049		1563.42	4	338.382	3
P00414	Cytochrome c oxidase subunit 3 OS=Homo sapiens GN=MT-CO3 PE=1 SV=2	261	29.931	7.31		10				31		0.875	1.212	1.04	1.135	1.024	1.068	0.985	0.811	0.892	0.653	0.757	0.676	0.824	0.662	0.731	0.719	1.111	0.591	0.871	0.911	1.043	0.877	1.015	1.005	0.966	0.897	1.563	1.08	1.257	1.142	0.833		41.47	1
P00439	Phenylalanine-4-hydroxylase OS=Homo sapiens GN=PAH PE=1 SV=1	452	51.829	6.6		31				10								0.386		0.546				0.774				0.518			0.596		0.651	1.195			0.573	0.281		0.628				3332.03	13	473.631	9
P00441	Superoxide dismutase [Cu-Zn] OS=Homo sapiens GN=SOD1 PE=1 SV=2	154	15.926	6.13		31				31		1.668	1.927	1.422	1.589	2.244	2.447	1.523	2.455	1.124	2.377	0.926	1.706	1.256	1.745	1.121	2.784	1.833	1.191	2.117	1.474	1.908	1.116	1.237	1.137	1.891	1.41	1.672	1.565	0.903	1.386	1.074		3665.21	6	259.148	2
P00450	Ceruloplasmin OS=Homo sapiens GN=CP PE=1 SV=1	1065	122.128	5.72		31				31		0.579	0.75	0.913	0.879	0.536	0.589	0.981	0.669	0.853	0.69	0.512	0.955	1.012	0.581	0.589	0.434	0.871	0.71	1.361	1.135	1.072	0.98	1.161	0.862	1.284	1.071	0.898	0.968	0.878	0.921	0.949		2198.39	13	295.395	7
P00488	Coagulation factor XIII A chain OS=Homo sapiens GN=F13A1 PE=1 SV=4	732	83.215	6.09		31				31		0.839	0.722	0.944	0.991	0.752	0.89	1.021	0.808	1.144	1.296	1.829	0.859	1.289	0.767	1.484	1.034	1.005	1.282	1.213	0.932	1.084	1.023	0.924	0.748	0.835	0.944	1.272	0.839	1.078	0.966	0.999		1875.27	14	202.77	8
P00491	Purine nucleoside phosphorylase OS=Homo sapiens GN=PNP PE=1 SV=2	289	32.097	6.95	Oxidation [P25]	31				31		1.045	0.569	1.156	1.101	0.674	0.818	1.359	1.002	1.421	1.295	2.383	0.949	1.177	0.802	1.438	0.752	0.961	0.966	1.068	1.018	1.061	1.04	0.837	0.543	0.981	1.482	0.93	1.063	1.273	1.012	1.817		6702.68	17	582.668	10
P00492	Hypoxanthine-guanine phosphoribosyltransferase OS=Homo sapiens GN=HPRT1 PE=1 SV=2	218	24.564	6.68		29				31		1.071	1.282	1.18	1.324	1.259	1.615	1.201	1.893	1.032	1.266	0.942	0.973	1.067	1.153	1.138	1.201	1.177	1.098	1.262	1.155	1.578	1.101	1.136	1.177	1.56	1.074	1.319	1.289	1.152	1.218	1.049		212.209	5	42.2706	3
P00505	Aspartate aminotransferase, mitochondrial OS=Homo sapiens GN=GOT2 PE=1 SV=3	430	47.487	9.01	Oxidation [P314; P334]	31				29		1.174	1.074	0.954	1.059	1.234	1.152	1.237	1.168	1.052	1.045	1.485	0.806	1.013	2.331	1.444	1.557	1.226	2.791	1.069	1.069	1.414	1.102	0.879	1.072	1.026	1.12		0.913		1.009	1.014		11515.7	20	1277.16	7
P00533	Epidermal growth factor receptor OS=Homo sapiens GN=EGFR PE=1 SV=2	1210	134.19	6.68		31				31		0.822	1.333	1.028	1.006	0.955	0.909	0.91	0.947	0.936	0.829	0.703	0.682	0.8	0.97	0.998	0.786	0.986	0.746	0.78	0.944	0.997	0.976	0.959	0.894	0.864	0.824	1.11	1.113	0.982	1.144	0.847		573.935	5	66.7548	3
P00558	Phosphoglycerate kinase 1 OS=Homo sapiens GN=PGK1 PE=1 SV=3	417	44.586	8.1	Oxidation [P111]	31				31		0.984	0.989	0.931	1.003	0.84	0.813	1.002	0.904	1.029	0.959	0.842	0.796	0.986	0.793	1.159	0.752	1.036	1.217	0.926	0.98	1.099	1.07	0.862	0.967	1.054	1.027	0.669	0.934	1.144	1.012	0.982		18152.2	32	800.53	6
P00734	Prothrombin OS=Homo sapiens GN=F2 PE=1 SV=2	622	69.992	5.9	Oxidation [P233]	31				31		1.155	1.249	1.156	1.229	1.133	1.246	1.205	1.119	1.059	0.929	0.994	0.956	1.013	0.99	0.801	1.091	1.016	0.853	1.039	1.079	1.311	1.051	1.093	1.116	1.127	1.051	1.292	1.117	0.992	1.147	0.95		654.941	13	97.6212	7
P00736	Complement C1r subcomponent OS=Homo sapiens GN=C1R PE=1 SV=2	705	80.067	6.21		24				31		0.877	0.712	1.013	1.095	0.728	0.978	1.026	0.724	0.894	0.807	1.112	0.792	1.012	1.231	1.171	1.139	1.023	1.288	0.794	0.876	0.85	0.98	0.751	0.576	0.589	0.924	1.107	1.002	1.066	0.99	0.969		164.3	7	17.9433	2
P00738	Haptoglobin OS=Homo sapiens GN=HP PE=1 SV=1	406	45.177	6.58	Carboxy [E405]	31				24		0.938	0.958			0.957	0.816	0.78	0.473	0.783	0.59	1.128	0.714	0.834	0.718	0.917	1.313	0.728	1.231	0.989	0.874	0.764	0.997	0.758	0.844	0.857	0.825							6107.74	16	249.978	4
P00739-2	Isoform 2 of Haptoglobin-related protein OS=Homo sapiens GN=HPR	385	43.049	7.08	Acetyl [K324]; Carboxy [E315]	8				31		0.509	0.564	0.685	0.613	0.717	0.977	1	0.547	0.84	1.273	2.986	0.685	0.823	0.505	1.065	0.529	0.912	1.193	0.479	0.659	0.82	0.766	0.657	0.439	0.61	0.684	0.699	0.594	0.831	0.819	0.746		3715.86	8	18.1389	3
P00740	Coagulation factor IX OS=Homo sapiens GN=F9 PE=1 SV=2	461	51.745	5.47		31				8									0.809		1.138	1.295	1		1.023	1.343	1.046		1.491															3162.14	13	160.43	6
P00746	Complement factor D OS=Homo sapiens GN=CFD PE=1 SV=5	253	27.016	7.71	Oxidation [P132; P134]	31				31		1.027	0.768	0.94	0.831	0.845	0.979	1.049	0.722	0.823	0.918	0.911	0.603	0.993	0.587	0.707	0.88	0.943	1.088	1.086	0.958	0.861	0.999	0.811	0.79	0.768	0.944	0.67	1.014	0.882	0.755	0.898		2644.31	8	508.259	7
P00747	Plasminogen OS=Homo sapiens GN=PLG PE=1 SV=2	810	90.51	7.24		31				31		1.394	1.363	0.896	1.358	1.634	1.501	1.013	1.491	0.901	1.43	1.261	1.45	1.015	1.38	1.259	1.566	1.203	0.914	1.061	1.014	1.082	0.968	1.039	1.083	1.052	1.467	1.695	0.879	1.082	1.053	1.152		1925.78	20	487.415	16
P00748	Coagulation factor XII OS=Homo sapiens GN=F12 PE=1 SV=3	615	67.748	7.74		31				31		0.771	0.756	0.828	0.828	0.71	0.832	0.916	0.7	0.851	0.775	0.963	0.709	1	0.51	0.638	0.553	0.959	0.861	0.78	0.891	0.741	0.866	0.877	0.649	0.765	0.887	0.995	0.806	1.022	0.831	0.924		207.17	2	63.7017	4
P00846	ATP synthase subunit a OS=Homo sapiens GN=MT-ATP6 PE=1 SV=1	226	24.801	10.1		31				31		1.087	0.991	0.916	0.878	1.144	1.011	0.801	1.139	0.934	1.512	1.486	1.218	1.152	0.92	1.236	1.098	1.043	1.511	1.209	0.785	0.915	0.794	0.798	1.165	0.872	0.836	0.865	0.881	1.064	0.968	1.152		1495.66	2	12.8048	1
P00915	Carbonic anhydrase 1 OS=Homo sapiens GN=CA1 PE=1 SV=2	261	28.852	7.12	Oxidation [P248]	31				31		0.773	1.025	1.154	1.154	0.935	0.988	0.939	1.189	0.95	0.919	0.712	0.683	0.84	1.199	0.825	1.217	0.922	0.645	0.788	1.014	1.089	0.96	0.895	0.966	1.021	0.836	1.48	1.212	1.25	1.24	0.779		3351.68	11	91.8362	4
P00918	Carbonic anhydrase 2 OS=Homo sapiens GN=CA2 PE=1 SV=2	260	29.228	7.4		31				31		1.207	1.182	1.39	1.334	2.243	1.207	1.078	1.266	1.056	1.47	2.35	1.62	1.263	2.283	1.201	1.507	1.615	1.627	1.694	1.34	1.669	1.438	1.212	1.371	2.559	1.373	0.99	1.058	0.981	1.616	0.973		4350.76	11	119.419	2
P00966	Argininosuccinate synthase OS=Homo sapiens GN=ASS1 PE=1 SV=2	412	46.501	8.02	Oxidation [P137; P170; P172; P213]	31				31		1.118	1.339	1.068	1.14	1.259	1.291	1.207	1.502	1.067	1.153	1.012	1.495	0.991	1.246	1.098	1.282	1.269	1.352	1.106	1.171	1.146	0.978	1.254	0.976	1.05	1.156	1.113	1.065	0.76	1.149	1.024		9844.16	27	988.05	14
P01008	Antithrombin-III OS=Homo sapiens GN=SERPINC1 PE=1 SV=1	464	52.569	6.71		31				31		1.298	1.588	1.211	1.233	1.513	1.885	1.059	2.127	0.99	1.215	0.668	1.531	0.992	1.098	0.815	1.53	1.079	0.907	1.543	1.163	1.731	0.938	1.334	1.25	1.696	1.151	1.153	1.248	1.002	1.125	0.968		1531.91	11	398.649	3
P01009	Alpha-1-antitrypsin OS=Homo sapiens GN=SERPINA1 PE=1 SV=3	418	46.707	5.59	Oxidation [P130]	31				31		1.034	0.701	0.851	0.912	0.897	0.976	0.801	0.633	0.862	0.763	0.885	0.635	0.997	0.763	0.89	0.984	0.829	1.469	0.955	0.739	0.981	0.864	0.757	0.894	0.722	0.812	1.049	0.862	0.965	0.848	0.791		5643.11	19	6.00252	2
P01019	Angiotensinogen OS=Homo sapiens GN=AGT PE=1 SV=1	485	53.121	6.32		31				31		1.044	0.927	1.112	0.97	1.171	1.532	1.131	1.062	1.107	1.301	1.104	0.695	1.078	0.684	0.851	1.118	0.973	0.837	1.288	0.866	1.072	1.135	0.943	0.774	0.926	1.25	1.151	0.87	0.918	0.986	0.827		1409.5	4	9.98148	1
P01023	Alpha-2-macroglobulin OS=Homo sapiens GN=A2M PE=1 SV=3	1474	163.188	6.46	Oxidation [P819]	31				31		1.426	1.702	1.274	1.502	1.474	1.64	1.155	1.396	1.849	1.329	0.92	1.56	1.158	1.005	1.045	1.496	1.006	0.817	1.488	0.996	1.781	1.123	0.932	1.333	1.77	1.301	1.864	1.246	1.08	1.175	0.901		3572.91	26	254.608	10
P01024	Complement C3 OS=Homo sapiens GN=C3 PE=1 SV=2	1663	187.03	6.4	Oxidation [P141; P986]; Carboxy [E992]	31				31		0.924	0.79	0.907	0.939	0.915	0.993	0.878	0.724	0.891	1.027	1.832	0.902	1.202	0.792	1.302	0.889	1.165	2.11	0.941	0.939	1.085	1.029	0.926	0.726	0.829	0.928	0.989	0.854	1.023	1.126	0.847		16706.1	69	1919.55	29
P01031	Complement C5 OS=Homo sapiens GN=C5 PE=1 SV=4	1676	188.186	6.52		31				31		0.892	0.691	0.88	0.829	0.76	1.083	0.961	0.684	0.877	1.202	1.412	0.669	1.161	0.748	1.026	0.697	0.97	1.318	0.991	0.998	0.822	1.076	0.845	0.656	0.736	1.227	0.995	0.765	0.984	0.86	0.941		2589.02	29	238.098	12
P01034	Cystatin-C OS=Homo sapiens GN=CST3 PE=1 SV=1	146	15.789	8.75		31				31		0.94	0.699	1.109	1.031	0.914	0.988	1.101	0.919	0.978	1.667	1.349	0.906	1.841	1.324	1.036	0.795	1.047	1.424	3.905	1.442	0.928	1.47	1.022	0.679	0.789	2.012	1.018	0.869	1.284	1.009	0.83		1364.95	4	103.481	2
P01040	Cystatin-A OS=Homo sapiens GN=CSTA PE=1 SV=1	98	11	5.5		21				31		1.517	1.403	1.303	2.272	1.326	1.414	1.105	1.651	0.974	1.673	0.72	1.738	1.035	1.349	1.4	2.075	1.32	0.837	1.411	1.237	1.738	1.138	1.264	1.248	1.618	1.949	1.731	1.401	1.088	1.506	1.451		269.899	2
P01042	Kininogen-1 OS=Homo sapiens GN=KNG1 PE=1 SV=2	644	71.912	6.81	Oxidation [P383]	31				21				0.772	0.803			0.642	0.687	2.852	0.639	1.007	1.283	0.935	2.013	2.335	1.1	0.716	1.517		0.768		0.688	0.598			0.648		0.557		0.694	0.838		2329.83	14	194.574	5
P01111	GTPase NRas OS=Homo sapiens GN=NRAS PE=1 SV=1	189	21.216	5.17		19				31		1.035	0.985	0.96	1.057	0.978	1.13	1.048	1.109	0.978	1.386	1.376	0.984	1.101	0.753	0.89	1.625	1.073	0.97	1.246	1.013	1.3	1.079	1.027	0.747	0.869	1.033	1.047	0.851	0.933	0.911	0.985		1442.01	4	64.3415	2
P01116	GTPase KRas OS=Homo sapiens GN=KRAS PE=1 SV=1	189	21.642	6.77		31				19				0.957	1.064				0.953		1.085	0.997	0.811		0.861	1.177	0.951		0.852	0.924		0.949			0.929	0.978		1.515	1.006	1.133	0.929	1.35		1300.26	5	39.9157	3
P01116-2	Isoform 2B of GTPase KRas OS=Homo sapiens GN=KRAS	188	21.411	8.12		22				31		0.771	0.914	0.97	0.939	0.822	0.901	1.12	0.951	0.911	1.012	0.974	0.874	0.976	0.873	1.01	0.874	0.942	0.845	0.836	1.156	0.963	1.135	1.128	0.879	0.897	0.948	0.609	0.975	0.774	0.964	1.039		1432.77	6	88.0396	3
P01591	Immunoglobulin J chain OS=Homo sapiens GN=IGJ PE=1 SV=4	159	18.087	5.24		31				22		1.283	1.287			1.352	1.281	1.117	0.898	0.961	0.902	1.045	1.308	1.298				1.177		0.896	1.317	0.975	1.232	1.08	1.067	1.127	1.163	1.5		1.188				466.675	4	121.976	2
P01593	Ig kappa chain V-I region AG OS=Homo sapiens PE=1 SV=1	108	11.985	5.99		4				31		1.047	0.635	0.786	1.391	0.718	0.752	0.728	1.642	1.265	5.38	0.928	1.377	1.073	1.018	2.355	0.68	0.779	2.744	3.347	0.781	1.114	1.919	0.95	0.718	0.817	1.084	0.769	0.713	2.195	1.001	1.331		83.3203	2	4.38671	1
P01609	Ig kappa chain V-I region Scw OS=Homo sapiens PE=1 SV=1	108	11.757	6		2				4									1.051		1.99	1.599	0.992																					20.22	1	3.72087	1
P01616	Ig kappa chain V-II region MIL OS=Homo sapiens PE=1 SV=1	112	12.048	9.29		31				2																												0.787		0.967				767.302	2
P01619	Ig kappa chain V-III region B6 OS=Homo sapiens PE=1 SV=1	108	11.628	9.25		12				31		1.293	0.541	1.217	0.91	0.798	0.915	0.984	0.9	1.072	1.153	2.144	0.957	1.986	0.885	1.871	1.206	1.162	2.706	1.246	1.045	0.551	1.094	0.798	0.771	0.935	1.335	0.947	0.566	1.004	0.755	0.953		26.3	5	4.9964	2
P01621	Ig kappa chain V-III region NG9 (Fragment) OS=Homo sapiens PE=1 SV=1	100	10.722	6.52		19				12		0.909	0.836			0.874	0.733	1.188		0.935				1.218				1.198			0.995		1.008	0.88			1.117									30.9445	4
P01623	Ig kappa chain V-III region WOL OS=Homo sapiens PE=1 SV=1	109	11.739	8.91		31				19				1.156	1.274			1.175		1.274				1.712	0.734	2.127	0.918	1.386	1.573		1.344		1.086	0.93			1.514	1.277	0.983	1.184	0.948	1.086		1605.84	4	286.94	5
P01700	Ig lambda chain V-I region HA OS=Homo sapiens PE=1 SV=1	112	11.889	8.91		27				31		1.289	1.005	0.98	0.971	0.766	0.965	0.986	0.759	1.009	1.336	1.379	0.873	1.523	0.806	2.019	0.832	1.091	1.879	1.092	0.988	0.617	0.961	0.899	0.743	0.77	1.168	1.112	0.729	0.987	0.793	1.127		291.125	1	51.8647	2
P01703	Ig lambda chain V-I region NEWM OS=Homo sapiens PE=1 SV=1	103	10.898	9.29		10				27				0.94	0.918			1.093	0.806	0.921	1.345	1.345	0.952	1.15	0.813	1.621	0.916	0.856	2.279	1.544	0.997	0.738	1.071	0.872	0.749	0.933	0.999	0.731	0.787	1.03	0.826	1.07		42.6767	2	7.56004	1
P01717	Ig lambda chain V-IV region Hil OS=Homo sapiens PE=1 SV=1	107	11.51	6.51		10				10									0.461		0.894	0.62	0.665							0.929		0.736			0.784	0.602		0.837		0.857				26.47	1	13.2816	1
P01743	Ig heavy chain V-I region HG3 OS=Homo sapiens PE=4 SV=1	117	12.937	8.92		2				10		1.274	1.414			1.162	1.122								1.346	1.869	1.406		1.787									1.532		1.505						2.89237	1
P01764	Ig heavy chain V-III region VH26 OS=Homo sapiens PE=1 SV=1	117	12.574	8.28		9				2																												0.442		0.792				218.076	2	66.2984	1
P01766	Ig heavy chain V-III region BRO OS=Homo sapiens PE=1 SV=1	120	13.218	6.57		4				9		1.067	0.733	1.043	1.042	0.647	0.75																						0.974		0.946	0.938		36.33	2	28.3912	2
P01768	Ig heavy chain V-III region CAM OS=Homo sapiens PE=1 SV=1	122	13.659	9.63		27				4		1.152	0.909			1.12	1.121																											222.21	5
P01779	Ig heavy chain V-III region TUR OS=Homo sapiens PE=1 SV=1	116	12.423	9.73		29				27		0.712	0.615	0.951	0.92	0.525	0.561	0.948	1.169	1.046	1.256	1.277	0.934	1.205				1.136		0.783	1.063	0.539	1.148	1.026	0.62	0.774	1.098	0.884	0.891	1.064	0.868	1.077		176.3	1	37.2154	2
P01781	Ig heavy chain V-III region GAL OS=Homo sapiens PE=1 SV=1	116	12.722	8.48		29				29		1.615	1.034	0.737	0.764	1.104	1.16	1.002	0.904	0.992	1.779	1.556	1.136	1.249	0.918	1.927	1.093	1.276	2.54	1.225	0.967	0.656	0.977	0.962	1.14	0.776	1.102		0.686		0.694	0.921		426.91	1
P01825	Ig heavy chain V-II region NEWM OS=Homo sapiens PE=1 SV=1	117	12.782	7.08		15				29		1.94	0.749	1.1	1.176	0.602	0.986	1.109	0.8	1.438	1.142	1.417	0.829	1.668	0.686	1.14	0.85	1.204	2.042	1.081	1.129	0.896	1.072	0.998	0.905	0.861	1.055		0.827		0.89	0.768		19.76	2	26.7918	2
P01833	Polymeric immunoglobulin receptor OS=Homo sapiens GN=PIGR PE=1 SV=4	764	83.232	5.74		31				15		1.041	0.669	0.631	0.523	0.547	0.533													1.813		0.537			0.399	0.794		0.302	0.479	0.744	0.603	1.039		2315.5	16	160.535	10
P01834	Ig kappa chain C region OS=Homo sapiens GN=IGKC PE=1 SV=1	106	11.602	5.87	Oxidation [P96]; Acetyl [K99]	31				31		1.365	1.066	1.059	1.59	1.08	1.076	1.017	1.53	1.324	3.625	1.392	1.22	1.291	0.829	1.744	0.95	0.921	1.138	2.847	1.058	1.183	1.651	1.18	1.007	1.123	1.245	1.241	1.149	1.75	1.263	1.086		7637.76	6	351.822	2
P01857	Ig gamma-1 chain C region OS=Homo sapiens GN=IGHG1 PE=1 SV=1	330	36.083	8.19	Acetyl [K171; K173; K200; K322]; Carboxy [D195; D239; E240; E313]; Oxidation [P174]	31				31		1.469	0.715	1.104	0.956	0.947	0.956	0.937	0.906	1.075	1.34	1.279	0.895	1.544	0.889	1.566	0.941	1.183	1.797	1.206	0.975	0.75	1.062	0.896	0.931	0.897	1.256	1.293	0.822	1.013	0.934	1.129		16656.6	17	463.13	6
P01859	Ig gamma-2 chain C region OS=Homo sapiens GN=IGHG2 PE=1 SV=2	326	35.878	7.59	Oxidation [P13]; Acetyl [K318]; Carboxy [E309]	31				31		1.272	0.631	1.063	0.963	0.952	0.911	1.013	1.063	1.061	1.435	1.52	0.773	1.585	1.039	1.381	1.212	1.088	1.823	1.23	1.053	0.717	1.059	0.927	0.82	0.972	1.138	1.316	0.835	0.988	0.911	1.14		9651.99	10	615.663	5
P01860	Ig gamma-3 chain C region OS=Homo sapiens GN=IGHG3 PE=1 SV=2	377	41.26	7.9	Oxidation [P13]; Acetyl [K247]; Carboxy [D242]	31				31		2.269	0.669	1.399	0.928	0.768	0.981	0.958	1.018	1.043	1.182	2.07	0.577	2.118	1.288	1.79	1.077	1.341	2.825	1.337	1.201	0.64	1.152	0.843	0.89	0.748	1.121	0.569	0.837	0.614	0.9	0.88		10111.1	14	850.084	8
P01861	Ig gamma-4 chain C region OS=Homo sapiens GN=IGHG4 PE=1 SV=1	327	35.918	7.36	Oxidation [P13]; Acetyl [K197]; Carboxy [D192]	20				31		1.05	0.609	0.871	0.659	0.706	0.805	0.843	0.832	0.898	1.137	1.848	0.756	1.129	0.767	1.295	0.825	1.084	1.79	1.063	0.949	0.659	0.959	0.991	1.021	0.74	1.172	0.893	0.654	0.853	0.744	1.118		5837.32	9	338.419	5
P01871-2	Isoform 2 of Ig mu chain C region OS=Homo sapiens GN=IGHM	473	51.758	6.15		31				20		1.363	0.924			1.803	1.467	1.206	0.715	1.022	1.181	1.851	0.717	1.32				1.124		2.021	1.036	0.617	0.958	0.981	0.519	0.967	1.144							1558.5	9	231.829	7
P01876	Ig alpha-1 chain C region OS=Homo sapiens GN=IGHA1 PE=1 SV=2	353	37.631	6.51	Oxidation [P164; P214]; Acetyl [K168; K212]	31				31		1.016	0.909	0.952	1.018	0.971	1.229	0.887	0.886	1.202	2.673	1.051	0.95	0.862	1.375	1.921	0.947	0.984	1.767	1.325	0.953	1.164	1.03	0.907	0.807	0.756	1.066	1.088	0.96	0.973	1.158	1.857		6377.2	13	477.606	6
P01877	Ig alpha-2 chain C region OS=Homo sapiens GN=IGHA2 PE=1 SV=3	340	36.503	6.1		23				31		1.45	0.679	1.108	1.224	0.716	0.686	0.774	1.185	1.336	2.742	0.997	1.158	1.026	1.217	2.128	0.86	1.096	2.497	2.678	0.747	0.804	1.528	0.934	0.596	0.717	1.15	0.913	0.736	1.476	0.961	0.986		2567.15	9	471.73	5
P01891	HLA class I histocompatibility antigen, A-68 alpha chain OS=Homo sapiens GN=HLA-A PE=1 SV=4	365	40.883	6.7		6				23		1.166	0.676	0.817	0.691	0.647	0.915	0.891	0.879	1.26	3.012	0.816	1.298	1.258				1.038			0.751		0.878	0.923			0.984	0.712	0.502	1.78	0.63	0.872		1866.28	8	447.998	7
P01903	HLA class II histocompatibility antigen, DR alpha chain OS=Homo sapiens GN=HLA-DRA PE=1 SV=1	254	28.589	5		31				6									0.605		1.105	0.94	0.824															0.957		1.133				2030.62	6	40.6055	1
P01909	HLA class II histocompatibility antigen, DQ alpha 1 chain OS=Homo sapiens GN=HLA-DQA1 PE=1 SV=1	254	27.787	5.72		4				31		1.395	1.165	1.128	1.289	1.102	1.17	1.219	0.983	1.433	1.521	2.21	0.72	1.383	0.794	1.464	0.548	1.117	0.92	0.919	1.086	1.16	1.217	1.071	1.038	1.013	1.584	1.65	1.076	1.374	1.142	1.145		57.88	2
P01911	HLA class II histocompatibility antigen, DRB1-15 beta chain OS=Homo sapiens GN=HLA-DRB1 PE=1 SV=2	266	29.947	7.74	Acetyl [K94]	31				4									1.189		1.307	2.807	1.241																					428.088	10	103.305	8
P02042	Hemoglobin subunit delta OS=Homo sapiens GN=HBD PE=1 SV=2	147	16.045	8.05	Acetyl [K60; K62; K66; K96; K145]; Oxidation [P37; P52; P59]; Carboxy [D53]	31				31		0.86	0.622	0.795	0.753	0.61	0.422	0.982	0.803	1.057	1.133	1.611	0.936	1.154	0.921	1.453	0.465	0.854	1.067	0.768	0.786	1.074	1.221	1.067	0.622	1.045	1.743	0.843	0.889	0.947	1.033	1.31		64828.3	15	3600.48	8
P02144	Myoglobin OS=Homo sapiens GN=MB PE=1 SV=2	154	17.173	7.68	Acetyl [K134]	26				31		2.351	1.606	1.365	1.252	2.247	1.543	1.035	1.411	1.15	1.676	3.479	1.837	1.238	2.612	1.167	2.239	1.945	1.586	1.372	1.211	1.219	1.268	1.182	1.554	2.382	1.47	1.285	0.928	1.139	1.77	0.906		3049.74	6	88.477	3
P02452	Collagen alpha-1(I) chain OS=Homo sapiens GN=COL1A1 PE=1 SV=5	1464	138.857	5.8	Oxidation [P178; P180; P183; P186; P192; P193; P196; P198; P204; P205; P208; P211; P223; P225; P226; P238; P241; P246; P247; P256; P262; P282; P285; P289; P292; P298; P303; P307; P313; P316; P318; P333; P334; P336; P339; P342; P343; P346; P366; P373; P375; P376; P378; P384; P388; P394; P403; P409; P412; P417; P420; P423; P426; P427; P429; P436; P439; P451; P453; P459; P460; P462; P475; P477; P481…	31				26		4.229	1.396			7.794	1.131	1.38	4.644	1.677	1.105	1.509	18.219	1.234	21.332	1.544	9.502	4.207	1.487	1.192	1.278	1.12	1.367	1.216	9.792	1.008	1.367	3.955		1.053				147045	102	14231.9	63
P02458	Collagen alpha-1(II) chain OS=Homo sapiens GN=COL2A1 PE=1 SV=3	1487	141.699	6.92	Oxidation [P329; P497; P506; P512; P518; P581; P587; P589; P599; P605; P607; P614; P623; P704; P710; P763; P793; P794; P796; P808; P809; P811; P829; P830; P832; P838; P839; P845; P855; P855; P855; P855; P855; P855; P855; P855; P855; P856; P856; P856; P856; P856; P856; P856; P856; P856; P856; P856; P856; P856; P856; P856; P856; P856; P856; P856; P856; P856; P856; P856; P856; P856; P856; P856; P856…	31				31		0.763	0.564	0.966	0.443	0.761	0.62	0.61	0.964	1.06	0.85	0.805	1.277	1.055	0.928	0.997	1.228	0.773	1.306	1.109	0.572	0.634	0.775	1.039	0.871	0.732	0.705	0.598	0.484	0.793	0.68	1.505		17585.8	20	662.252	16
P02461	Collagen alpha-1(III) chain OS=Homo sapiens GN=COL3A1 PE=1 SV=4	1466	138.479	6.61	Oxidation [P111; P113; P114; P117; P236; P239; P245; P247; P248; P257; P260; P281; P290; P296; P298; P301; P305; P311; P314; P332; P334; P335; P337; P338; P344; P347; P359; P365; P371; P373; P382; P383; P385; P386; P392; P400; P404; P407; P415; P416; P418; P425; P434; P443; P445; P455; P458; P470; P473; P479; P488; P500; P505; P512; P514; P517; P524; P530; P533; P575; P581; P583; P590; P599; P602…	31				31		0.974	0.796	0.956	0.54	0.923	0.754	0.667	0.881	1.059	0.975	0.94	1.002	1.005	0.804	1.159	1.027	0.858	1.296	0.692	0.616	0.511	0.722	0.887	0.765	0.568	0.674	0.755	0.585	0.907	0.77	1.496		117689	92	13479.2	55
P02461-2	Isoform 2 of Collagen alpha-1(III) chain OS=Homo sapiens GN=COL3A1	1163	111.838	5.88	Oxidation [P111; P113; P114; P117; P236; P239; P245; P247; P248; P257; P260; P281; P290; P296; P298; P301; P305; P311; P314; P332; P334; P335; P337; P338; P344; P347; P359; P365; P371; P373; P382; P383; P385; P386; P392; P400; P404; P407; P415; P416; P418; P425; P434; P443; P445; P455; P458; P470; P473; P479; P488; P500; P505; P512; P514; P517; P524; P530; P533; P575; P581; P583; P590; P599; P602…	6				31		0.561	0.497	0.679	0.374	0.462	0.474	0.51	0.576	0.767	0.576	0.596	0.855	0.812	0.663	0.77	0.635	0.651	1.277	0.72	0.47	0.532	0.668	0.764	0.642	0.625	0.559	0.521	0.429	0.714	0.613	1.076		61679.7	60	7003.19	35
P02462	Collagen alpha-1(IV) chain OS=Homo sapiens GN=COL4A1 PE=1 SV=3	1669	160.514	8.28	Oxidation [P339; P349; P352; P364; P367; P370; P399; P404; P406; P587; P588; P594; P645; P647; P648; P654; P657; P660; P784; P786; P787; P790; P796; P799; P803; P804; P971; P974; P977; P1377; P1422; P1424; P1425; P1427; P1431; P1436; P1437; P1440; P1458; P1461; P1612]; Acetyl [K343; K1465]; Carboxy [E324; E342; D1428; D1443]	31				6																				0.869		0.605			0.792	0.598		1.249		1.201				15609.9	17	3226.8	14
P02489	Alpha-crystallin A chain OS=Homo sapiens GN=CRYAA PE=1 SV=2	173	19.897	6.2		26				31		0.637	0.619	0.676	0.574	0.546	0.598	0.686	0.593	0.715	0.752	0.672	0.686	0.843	0.736	0.739	0.557	0.781	1.249	0.914	0.747	0.631	0.793	0.846	0.701	0.687	0.776	0.528	0.663	0.842	0.746	0.952		53.2314	2	77.1904	3
P02511	Alpha-crystallin B chain OS=Homo sapiens GN=CRYAB PE=1 SV=2	175	20.146	7.33	Oxidation [P13; P130]	31				26		1.307	1.484			0.866	1.347	1.427	1.486	1.147	0.934	1.747	1.274	0.836	1.088	1.223	1.902	0.889	0.931	0.996	1.177	0.994	0.942	1.1	1.095	1.106	0.954	0.444		0.754				8846.46	12	1337.19	10
P02533	Keratin, type I cytoskeletal 14 OS=Homo sapiens GN=KRT14 PE=1 SV=4	472	51.529	5.16		31				31		0.944	1.009	0.866	1.058	1.294	0.97	0.773	0.684	1.015	0.822	0.572	0.914	0.853	0.546	0.532	0.847	0.867	0.388	0.839	1.239	0.818	0.869	1.071	1.075	1.155	0.976	1.322	1.592	0.891	0.975	0.92		2012.78	17	448.516	14
P02538	Keratin, type II cytoskeletal 6A OS=Homo sapiens GN=KRT6A PE=1 SV=3	564	60.008	8		31				31		0.586	0.691	0.712	0.586	0.513	0.526	0.577	0.361	2.154	0.397	0.401	1.001	0.964	3.677	1.704	0.776	0.529	1.351	0.653	0.582	0.692	0.703	0.65	0.656	0.532	0.724	0.544	0.593	0.78	0.686	1.398		4571.63	20	248.039	12
P02545	Prelamin-A/C OS=Homo sapiens GN=LMNA PE=1 SV=1	664	74.095	7.02		31				31		0.605	0.673	0.845	0.763	0.511	0.556	0.753	0.402	1.104	0.48	0.481	1.167	0.937	8.283	1.789	0.861	0.582	1.424	0.683	0.635	0.8	0.783	0.75	0.847	0.546	0.708	0.918	0.775	0.821	0.795	2.427		10307.2	36	1383.59	29
P02549	Spectrin alpha chain, erythrocytic 1 OS=Homo sapiens GN=SPTA1 PE=1 SV=5	2419	279.842	5.05	Acetyl [K2015]	22				31		0.856	0.722	0.779	0.771	0.823	0.753	0.807	0.727	0.945	0.869	0.91	0.777	0.995	0.8	0.951	0.655	0.769	1.131	0.806	0.854	0.817	0.948	0.875	0.744	0.777	0.932	0.683	0.768	0.926	0.823	1.031		70.58	1	10.3659	4
P02585	Troponin C, skeletal muscle OS=Homo sapiens GN=TNNC2 PE=1 SV=2	160	18.11	4.2		31				22								1.362	1.007	1.168	1.088	2.127	1.159	1.222	1.163	0.777	1.736	1.35	0.764	1.304	1.412	1.351	1.278	1.043	1.247	1.67	1.488	0.188		0.428				614.109	4	18.3063	1
P02647	Apolipoprotein A-I OS=Homo sapiens GN=APOA1 PE=1 SV=1	267	30.759	5.76		31				31		13.887	1.663	1.168	1.284	19.873	0.948	1.172	0.791	5.814	0.873	1.052	20.668	1.019	2.293	0.924	1.321	8.433	0.728	1.515	1.12	1.523	1.01	1.083	55.382	3.139	1.147	21.093	1.11	0.492	1.069	5.022		6455.89	17	187.2	5
P02649	Apolipoprotein E OS=Homo sapiens GN=APOE PE=1 SV=1	317	36.132	5.73		31				31		1.26	0.903	1.231	1.532	1.129	1.331	0.984	1.082	1.018	1.111	1.403	1.181	1.258	0.999	0.793	1.735	1.335	1.084	1.308	1.016	2.781	1.103	1.249	0.9	1.622	1.466	1.362	1.227	1.03	1.428	1.209		1688.58	18	468.616	18
P02652	Apolipoprotein A-II OS=Homo sapiens GN=APOA2 PE=1 SV=1	100	11.168	6.62		26				31		0.724	0.658	0.652	0.657	0.709	0.778	0.787	0.684	0.781	1.09	0.69	0.888	1.056	1.014	0.732	0.735	0.88	1.098	1.968	0.961	0.89	0.968	0.956	0.647	0.748	1.389	0.616	0.614	0.992	0.669	1.204		383.681	2
P02654	Apolipoprotein C-I OS=Homo sapiens GN=APOC1 PE=1 SV=1	83	9.326	8.47		31				26		1.519	0.621			0.962	1.544	0.961	1.166	0.965	1.014	1.351	0.852	1.086	1.044	0.896	1.288	1.033	1.344	1.13	1.046	1.608	1.017	1.209	0.723	0.857	1.153	1.131		1.251				330.962	1
P02655	Apolipoprotein C-II OS=Homo sapiens GN=APOC2 PE=1 SV=1	101	11.277	4.72		8				31		1.257	0.719	1.139	1.242	1.379	2.326	1.256	1.083	1.059	1.204	1.619	0.86	1.301	1.103	0.931	1.379	1.387	1.293	1.581	1.07	1.763	1.153	0.943	0.812	0.911	1.438	1.474	1.18	0.996	1.264	0.973		66.05	1
P02671	Fibrinogen alpha chain OS=Homo sapiens GN=FGA PE=1 SV=2	866	94.914	6.01	Oxidation [P289; P302]; Acetyl [K148]	31				8									1.114		1.386	1.205	1.499							1.587		2.73			0.832	1.196								11913.9	28	862.488	14
P02675	Fibrinogen beta chain OS=Homo sapiens GN=FGB PE=1 SV=2	491	55.892	8.27	Oxidation [P61; P192]; Acetyl [K353]	31				31		0.371	0.296	0.445	0.389	0.37	0.407	0.432	0.441	0.486	0.647	1.253	0.41	0.49	0.441	0.614	0.298	0.487	0.749	0.498	0.44	0.479	0.469	0.496	0.445	0.544	0.554	0.374	0.379	0.478	0.539	0.626		7100.21	26	770.755	14
P02730	Band 3 anion transport protein OS=Homo sapiens GN=SLC4A1 PE=1 SV=3	911	101.727	5.19		31				31		0.497	0.374	0.436	0.368	0.514	0.53	0.5	0.353	0.547	0.535	1.067	0.383	0.548	0.41	0.531	0.263	0.636	0.693	0.386	0.492	0.375	0.526	0.535	0.369	0.42	0.589	0.63	0.377	0.611	0.531	0.585		1595.18	9	349.146	8
P02741	C-reactive protein OS=Homo sapiens GN=CRP PE=1 SV=1	224	25.023	5.63		4				31		1.203	1.203	1.178	1.147	1.286	1.063	1.035	0.957	1.028	1.013	1.883	0.952	1.027	1.271	1.125	1.835	1.608	1.749	1.26	1.152	1.157	1.013	0.96	1.037	1.548	1.192	1.205	0.999	0.94	1.277	0.921		51.03	2
P02743	Serum amyloid P-component OS=Homo sapiens GN=APCS PE=1 SV=2	223	25.371	6.54		31				4									0.594		1.966	0.83	0.701																					2497.71	7	422.203	4
P02745	Complement C1q subcomponent subunit A OS=Homo sapiens GN=C1QA PE=1 SV=2	245	26	9.11	Oxidation [P85]	29				31		1.173	0.752	0.898	0.921	1.722	2.041	0.955	1.072	0.937	1.738	1.005	1.101	1.344	0.787	0.765	0.693	0.909	1.047	1.097	1.103	0.757	0.927	0.84	0.699	0.755	1.307	0.845	0.962	1.061	0.892	0.876		149.334	2	24.8693	1
P02746	Complement C1q subcomponent subunit B OS=Homo sapiens GN=C1QB PE=1 SV=3	253	26.704	8.63		31				29		0.899	0.745	0.673	0.755	0.712	0.789	0.697	1.119	0.738	1.254	2.765	0.917	0.756	1.024	1.213	0.853	0.84	1.333	0.681	0.934	0.761	0.993	0.809	0.593	0.635	0.847		0.81		0.895	1.003		120.885	4	61.2071	3
P02747	Complement C1q subcomponent subunit C OS=Homo sapiens GN=C1QC PE=1 SV=3	245	25.757	8.41		31				31		0.844	0.626	0.685	0.698	0.717	0.638	0.724	0.679	0.671	0.872	1.209	0.8	0.719	0.766	1.497	0.906	0.705	1.643	0.7	0.908	0.685	0.922	0.902	0.656	0.681	0.842	0.47	0.62	0.764	0.834	0.844		907.45	4	162.214	3
P02748	Complement component C9 OS=Homo sapiens GN=C9 PE=1 SV=2	559	63.133	5.59	Oxidation [P167; P171; P466; P481]; Carboxy [D166; D173; E175]	31				31		1.33	0.986	0.847	0.985	1.136	1.194	0.872	1.103	0.838	1.306	2.475	0.817	0.867	1.356	1.774	1.019	0.95	1.593	0.83	0.992	0.822	1.055	0.795	0.846	0.768	1.054	0.894	0.952	1.025	1.063	1.114		5900.26	17	414.063	10
P02749	Beta-2-glycoprotein 1 OS=Homo sapiens GN=APOH PE=1 SV=3	345	38.273	7.97		31				31		1.294	0.936	1.291	1.24	1.316	1.426	0.952	1.015	0.909	2.214	1.14	1.109	1.691	1.959	1.469	1.051	1.001	1.843	5.104	1.33	1.046	1.285	1.004	0.736	0.966	1.815	1.502	1.013	1.603	1.172	0.855		3456.58	7	605.242	4
P02750	Leucine-rich alpha-2-glycoprotein OS=Homo sapiens GN=LRG1 PE=1 SV=2	347	38.154	6.95		16				31		1.347	1.192	1.051	1.259	1.322	1.59	1.145	1.005	1.012	1.073	1.125	0.912	1.138	0.858	1.056	1.263	1.295	0.957	1.032	1.083	1.339	1.097	1.024	1.235	1.129	1.424	1.525	0.972	1.072	1.12	1.167		198.767	2	30.9619	2
P02751-15	Isoform 15 of Fibronectin OS=Homo sapiens GN=FN1	2477	272.15	5.5	Oxidation [P673; P1997]; Acetyl [K672]	31				16		0.995	0.766			0.927	1.048		1.248		1.361	1.478	0.853		0.801	1.297	1.023		0.851	0.92		0.826			0.705	0.914								13831.7	53	2261.96	39
P02753	Retinol-binding protein 4 OS=Homo sapiens GN=RBP4 PE=1 SV=3	201	22.995	6.07		31				31		0.638	0.504	0.692	0.612	0.606	0.626	0.716	0.604	0.735	0.725	0.949	0.641	0.786	0.66	0.682	0.466	0.818	1.19	0.559	0.724	0.692	0.789	0.775	0.552	0.637	0.826	0.691	0.691	0.799	0.735	1.068		5125.42	9	570.232	5
P02760	Protein AMBP OS=Homo sapiens GN=AMBP PE=1 SV=1	352	38.974	6.25	Oxidation [P175; P290]; Carboxy [E176; D177]	31				31		1.033	1.551	1.306	1.754	1.357	1.361	1.237	1.876	1.092	1.834	0.894	1.653	1.222	1.609	1.701	1.483	1.32	1.953	1.426	1.194	1.903	1.158	1.335	1.214	1.818	1.794	1.117	1.27	0.935	1.568	1.28		4523.46	12	611.519	6
P02763	Alpha-1-acid glycoprotein 1 OS=Homo sapiens GN=ORM1 PE=1 SV=1	201	23.497	5.02		31				31		1.015	1.148	1.029	1.487	1.261	1.411	1.032	1.352	0.991	1.966	0.984	1.425	1.372	0.964	1.313	1.171	1.177	1.506	1.44	1.154	1.286	1.269	1.276	1.093	1.263	1.583	1.224	1.066	1.024	1.358	1.224		1517.49	5	253.672	4
P02766	Transthyretin OS=Homo sapiens GN=TTR PE=1 SV=1	147	15.877	5.76	Oxidation [P145]	31				31		1.069	1.029	1.141	1.133	1.386	1.594	1.287	1.671	0.909	1.668	2.147	0.953	1.561	0.67	1.271	1.149	1.133	0.752	1.413	1.137	1.88	1.116	0.861	1.107	0.969	1.044	1.566	1.056	1.073	1.021	0.997		3729.78	6	607.024	3
P02768	Serum albumin OS=Homo sapiens GN=ALB PE=1 SV=2	609	69.321	6.28	Oxidation [P134; P171; P204; P363; P390; P440; P445; P471; P523]; Acetyl [K130; K160; K161; K383; K438; K524; K549; K560]; Carboxy [E143; D145; E474; D475]	31				31		1.459	1.755	0.947	1.112	1.552	2.028	1.113	1.568	1.055	1.149	1.079	1.54	1.028	1.128	1.157	1.471	1.29	1.184	1.484	1.118	1.809	1.112	1.109	1.55	1.672	1.692	1.441	1.002	1.022	1.022	0.979		69394.2	63	5252.27	26
P02786	Transferrin receptor protein 1 OS=Homo sapiens GN=TFRC PE=1 SV=2	760	84.818	6.61		16				31		1.166	0.709	1.105	0.911	0.908	1.152	0.934	1.161	0.978	0.976	1.362	0.809	1.406	0.784	0.878	1.181	1.122	1.249	1.463	1.02	1.341	1.009	1.051	0.943	0.904	1.05	1.124	0.99	0.973	1.036	1.036		88.68	2	22.7048	2
P02787	Serotransferrin OS=Homo sapiens GN=TF PE=1 SV=3	698	77.014	7.12	Oxidation [P150]	31				16		1.132	1.156			1.007	1.181		1.093		1.042	1.106	1.005		0.778	1.076	0.846		1.055	0.94		0.888			1.221	1.073								11080.7	32	998.026	14
P02788	Lactotransferrin OS=Homo sapiens GN=LTF PE=1 SV=6	710	78.132	8.12		31				31		1.013	0.812	1.035	0.872	0.763	1.012	0.935	1.028	0.981	1.026	1.27	0.891	1.273	0.675	0.871	0.998	1.016	1.121	1.059	0.943	1.032	0.984	0.977	0.939	0.804	0.902	0.963	0.954	1.004	0.935	0.955		2661.47	22	361.812	8
P02790	Hemopexin OS=Homo sapiens GN=HPX PE=1 SV=2	462	51.643	7.02		31				31		0.757	0.694	0.913	1.254	0.691	0.688	0.836	0.919	0.829	1.175	6.462	0.98	0.933	0.838	1.177	0.84	0.827	1.025	1.671	0.882	0.684	1.121	0.879	0.686	1.392	0.941	0.469	0.965	0.725	1.064	0.9		1749.3	13	409.998	8
P02792	Ferritin light chain OS=Homo sapiens GN=FTL PE=1 SV=2	175	20.007	5.78		31				31		1.086	0.907	1.048	1.138	0.971	1.163	1.02	1.133	0.908	1.252	1.555	0.966	1.086	0.979	1.291	1.633	1.123	1.547	1.141	0.974	1.209	0.946	0.842	0.835	0.976	0.971	1.312	1.089	1.164	0.986	1.126		7842.2	8	1031.69	3
P02794	Ferritin heavy chain OS=Homo sapiens GN=FTH1 PE=1 SV=2	183	21.212	5.55		31				31		2.477	1.695	1.293	2.048	2.159	2.201	1.268	1.375	1.115	1.26	1.419	1.106	1.176	1.31	1.235	3.01	1.118	1.501	2.976	1.853	1.62	1.438	1.386	0.713	1.823	1.57	3.056	1.545	0.873	1.247	1.077		1652.83	7	75.5258	3
P03886	NADH-ubiquinone oxidoreductase chain 1 OS=Homo sapiens GN=MT-ND1 PE=1 SV=1	318	35.637	6.55		4				31		2.491	1.625	1.031	1.484	2.08	1.967	1.086	1.341	1.035	1.249	1.702	1.017	0.96	0.949	0.964	1.884	1.048	0.765	1.916	1.473	1.187	1.263	1.353	0.555	1.205	1.354	1.888	1.241	0.894	1.09	1.045		69.65	1
P03891	NADH-ubiquinone oxidoreductase chain 2 OS=Homo sapiens GN=MT-ND2 PE=1 SV=2	347	38.935	9.83		19				4									1.13		0.968	0.798	0.72																					140.794	1
P03905	NADH-ubiquinone oxidoreductase chain 4 OS=Homo sapiens GN=MT-ND4 PE=1 SV=1	459	51.547	9.35		15				19				1.276	1.426			1.432	1.022	0.926	0.869	0.707	0.754	0.913				1.247			1.132		1.325	0.91			0.913	1.541	1.261	1.308	1.414	0.897		115.975	1
P03915	NADH-ubiquinone oxidoreductase chain 5 OS=Homo sapiens GN=MT-ND5 PE=1 SV=2	603	66.982	9.03		25				15				1.007	1.588			1.02		0.918				0.661				0.988			0.917		0.883	0.816			0.829	1.329	1.129	1.288	1.087	0.852		313.258	3	48.492	2
P03950	Angiogenin OS=Homo sapiens GN=ANG PE=1 SV=1	147	16.539	9.64		31				25				0.944	1.094			0.987	0.782	0.874	0.877	0.876	0.874	0.908	0.925	1.191	0.991	1.071	0.903	1.027	0.925	0.616	1.045	0.783	0.871	0.932	0.902		0.979		1.201	0.867		752.071	4	42.3158	2
P03973	Antileukoproteinase OS=Homo sapiens GN=SLPI PE=1 SV=2	132	14.316	8.75		4				31		1.206	0.92	0.957	1.02	0.89	0.971	0.946	0.761	0.908	1.028	0.765	1.022	0.97	0.871	0.981	0.953	1.001	0.648	0.832	0.913	1.333	0.917	0.978	0.752	1.022	1.348	0.767	0.948	0.795	0.953	0.944		33.7	1
P04003	C4b-binding protein alpha chain OS=Homo sapiens GN=C4BPA PE=1 SV=2	597	66.989	7.3		31				4															1.35	1.291	1.384		1.255															1277.24	10	159.775	3
P04004	Vitronectin OS=Homo sapiens GN=VTN PE=1 SV=1	478	54.271	5.8		31				31		0.928	0.939	0.874	0.98	0.906	0.966	0.918	0.742	0.81	0.895	1.901	0.77	0.884	0.77	1.457	0.661	1.004	1.172	0.713	1.363	1.019	0.945	0.882	0.733	0.684	0.97	0.874	0.849	0.801	1.222	0.927		2835.41	9	648.247	9
P04040	Catalase OS=Homo sapiens GN=CAT PE=1 SV=3	527	59.719	7.39	Oxidation [P374]	31				31		0.792	0.631	0.844	0.827	0.751	0.931	0.898	0.69	0.825	1.18	0.623	0.704	1.305	0.857	0.831	0.626	0.864	0.842	1.999	1.068	0.681	1.003	0.919	0.619	0.661	1.372	0.815	0.792	1.011	0.823	0.813		15156.1	29	1155.77	15
P04066	Tissue alpha-L-fucosidase OS=Homo sapiens GN=FUCA1 PE=1 SV=4	466	53.655	6.84		31				31		1.118	1.345	1.141	1.224	1.141	1.268	1.132	1.068	0.999	1.144	0.812	1.134	0.964	1.007	1.107	1.216	1.1	1.122	1.408	1.24	1.283	1.1	1.211	1.064	1.382	1.14	1.221	1.2	1.252	1.096	0.919		398.579	6	100.404	3
P04075	Fructose-bisphosphate aldolase A OS=Homo sapiens GN=ALDOA PE=1 SV=2	364	39.395	8.09	Oxidation [P115]	31				31		1.19	1.415	0.966	0.992	1.424	1.454	1.167	0.997	0.949	1.714	1.21	1.235	1.172	1.131	1.578	1.297	0.922	1.692	1.625	1.095	1.048	1.106	1.037	1.27	1.36	1.089	1.447	0.932	1.225	0.868	1.077		10417.4	22	1018.17	10
P04080	Cystatin-B OS=Homo sapiens GN=CSTB PE=1 SV=2	98	11.133	7.56		31				31		1.022	0.772	0.749	0.763	1.198	0.68	0.738	0.7	0.841	0.709	0.891	2.172	0.847	1.739	0.918	1.133	0.745	1.014	0.739	0.799	0.845	0.865	0.913	1.525	0.742	0.798	0.772	0.742	0.753	0.777	0.897		1469.03	3	17.6265	1
P04083	Annexin A1 OS=Homo sapiens GN=ANXA1 PE=1 SV=2	346	38.69	7.02		31				31		1.469	1.107	1.227	1.253	1.393	1.54	1.223	1.414	1.011	1.065	1.606	0.876	1.173	0.846	1.192	1.477	1.155	0.876	1.281	1.054	1.693	1.092	1.133	1.239	1.186	1.137	1.429	1.247	1.189	1.342	0.981		3127.65	14	174.147	7
P04114	Apolipoprotein B-100 OS=Homo sapiens GN=APOB PE=1 SV=2	4563	515.283	7.05	Oxidation [P810]; Acetyl [K533]	31				31		1.681	1.006	0.997	1.15	1.445	1.148	1.077	1.206	1.355	1.661	3.23	1.172	1.324	1.311	1.733	2.059	1.121	1.646	1.111	1.069	1.185	1.192	1.025	0.99	1.018	1.277	1.316	1.068	1.236	1.137	1.524		1830.93	48	191.677	15
P04179	Superoxide dismutase [Mn], mitochondrial OS=Homo sapiens GN=SOD2 PE=1 SV=2	222	24.707	8.25	Oxidation [P86]; Acetyl [K89]	31				31		0.813	0.567	0.853	0.849	0.587	0.764	0.901	0.758	0.858	0.863	1.584	0.693	0.918	0.873	1.246	0.879	0.926	1.323	0.776	0.829	1	1.253	0.777	0.671	0.605	0.927	0.582	0.816	0.863	1.153	0.864		6759.88	11	109.201	2
P04181	Ornithine aminotransferase, mitochondrial OS=Homo sapiens GN=OAT PE=1 SV=1	439	48.504	7.03		31				31		0.952	1.171	1.02	1.036	0.842	0.909	1.056	0.823	1.07	0.83	1.799	0.823	0.916	0.713	1.034	0.879	1.004	0.829	0.99	1.025	0.913	0.975	1.066	0.869	0.966	1.029	0.921	1.071	0.925	1.016	1.093		2391.39	12	480.396	7
P04196	Histidine-rich glycoprotein OS=Homo sapiens GN=HRG PE=1 SV=1	525	59.541	7.5		31				31		0.997	1.033	1.252	1.559	1.825	1.84	1.24	1.786	1.072	2.06	0.836	1.247	1.254	1.238	1.12	1.61	1.305	0.763	2.294	1.433	1.169	1.148	1.094	1.103	1.557	1.344	1.067	1.553	1.291	1.646	0.987		665.436	8	90.6566	4
P04207	Ig kappa chain V-III region CLL OS=Homo sapiens PE=1 SV=2	129	14.266	8.51		31				31		0.691	0.681	0.881	0.789	0.568	0.809	0.844	0.649	0.678	0.771	0.708	0.606	1.022	0.598	0.634	0.653	0.84	0.872	0.916	0.868	0.813	0.823	0.834	0.583	0.701	0.901	1.002	0.763	0.976	0.84	0.856		109.368	3	110.16	4
P04208	Ig lambda chain V-I region WAH OS=Homo sapiens PE=1 SV=1	109	11.718	6.54		8				31		1.09	0.855	1.407	1.433	0.853	0.957	1.101	0.861	0.93	1.462	1.115	0.7	1.203	0.657	1.414	0.653	0.942	1.227	1.644	1.064	1.224	1.005	0.868	1.088	1.196	1.135	1.146	0.987	1.046	1.002	1.255		291.125	1	52.3246	2
P04217	Alpha-1B-glycoprotein OS=Homo sapiens GN=A1BG PE=1 SV=4	495	54.22	5.86		31				8								0.471		0.622				0.868				0.554			0.623		0.8	1.341			0.637							984.142	6	172.38	4
P04259	Keratin, type II cytoskeletal 6B OS=Homo sapiens GN=KRT6B PE=1 SV=5	564	60.03	8		10				31		1.118	0.768	0.908	0.84	0.885	1.28	1.075	1.018	0.914	1.21	1.408	0.751	1.035	0.816	0.983	1.328	1.044	1.127	1.078	1.031	1.181	1.019	1.082	0.84	0.755	1.001	1.102	0.902	1.078	0.863	0.893		4396.67	21	292.425	12
P04264	Keratin, type II cytoskeletal 1 OS=Homo sapiens GN=KRT1 PE=1 SV=6	644	65.999	8.12		31				10		0.752	0.87			0.621	0.695								3.889	0.764	1.254		0.443									1.008		0.853				17685.4	36	1312.8	17
P04275	von Willebrand factor OS=Homo sapiens GN=VWF PE=1 SV=4	2813	309.058	5.48		29				31		0.419	0.775	0.641	0.607	0.507	0.42	0.641	0.411	1.837	0.397	0.386	1.023	0.941	1.894	2.39	0.565	0.665	1.469	0.374	0.645	0.485	0.741	0.757	0.434	0.308	0.752	0.558	0.509	0.514	0.575	1.147		563.747	7	76.0915	7
P04350	Tubulin beta-4A chain OS=Homo sapiens GN=TUBB4A PE=1 SV=2	444	49.554	4.88	Oxidation [P70; P259; P287; P346]; Carboxy [D39; D41; E45; D74; D224; D295]	12				29		1.245	0.795	0.75	0.806	0.957	0.891	0.624	0.839	0.98	0.971	1.159	0.921	0.839	0.884	1.727	0.789	0.963	1.143	0.86	0.841	0.898	1.102	0.849	0.816	0.766	1.248		0.743		0.854	1.686		17332.7	22	2933.45	13
P04406	Glyceraldehyde-3-phosphate dehydrogenase OS=Homo sapiens GN=GAPDH PE=1 SV=3	335	36.03	8.46	Oxidation [P73; P82; P124; P129; P159; P208; P236]; Acetyl [K84; K186; K215; K219; K227]; Carboxy [E97]	31				12								1.343		0.91				1.039				1.08		1.154	1.096	1.062	1.083	1.21	1.03	0.961	1.168							48790.9	27	3527.11	10
P04424	Argininosuccinate lyase OS=Homo sapiens GN=ASL PE=1 SV=4	464	51.625	6.48		31				31		1.1	1.148	0.951	1.018	1.242	1.126	1.051	0.991	0.972	0.899	0.809	1.026	0.979	0.914	0.794	0.977	0.961	0.866	1.011	0.999	0.887	0.888	1.006	1.137	1.04	0.969	1.248	1.035	1.049	0.996	0.869		2496.19	17	352.268	8
P04433	Ig kappa chain V-III region VG (Fragment) OS=Homo sapiens PE=1 SV=1	115	12.567	4.96	Oxidation [P79]	31				31		1.213	1.316	1.143	1.215	1.341	1.423	1.231	1.299	1.108	1.207	0.909	1.012	1.114	0.783	0.851	0.917	1.05	0.772	1.481	1.171	1.253	1.091	1.104	1.231	1.234	1.261	0.811	1.297	0.923	1.124	0.936		134.894	3	105.771	4
P04434	Ig kappa chain V-III region VH (Fragment) OS=Homo sapiens PE=4 SV=1	116	12.749	5.94		6				31		0.817	0.648	1.017	0.934	0.543	0.636	0.972	0.961	1.2	1.472	0.965	0.822	1.482	0.635	2.1	0.746	1.057	2.294	0.971	1.047	0.763	1.179	0.938	0.608	0.777	1.19	0.73	0.83	0.988	0.992	0.934		94.275	1	75.0707	2
P04440	HLA class II histocompatibility antigen, DP beta 1 chain OS=Homo sapiens GN=HLA-DPB1 PE=1 SV=1	258	29.141	8.57		8				6																				0.93		0.384			0.368	0.476		0.248		0.436				39.1667	3	16.1103	3
P04626	Receptor tyrosine-protein kinase erbB-2 OS=Homo sapiens GN=ERBB2 PE=1 SV=1	1255	137.821	5.91		9				8		1.726	1.369			1.643	1.79													0.992		0.957			1.302	0.935								425.88	1	4.47584	2
P04632	Calpain small subunit 1 OS=Homo sapiens GN=CAPNS1 PE=1 SV=1	268	28.298	5.2		26				9				0.394	0.304															1.093		1.075			0.95	1.185			0.341		0.463	0.691		70.0683	3	2.47376	1
P04792	Heat shock protein beta-1 OS=Homo sapiens GN=HSPB1 PE=1 SV=2	205	22.768	6.4	Oxidation [P36; P182]	31				26		0.899	0.66			0.834	0.826	0.886	0.836	0.845	1.041	1.244	0.686	0.849	0.838	0.935	0.994	0.861	0.837	0.787	0.735	0.877	0.94	0.763	0.889	0.779	0.825	0.962		0.88				8414.23	14	1411.64	13
P04839	Cytochrome b-245 heavy chain OS=Homo sapiens GN=CYBB PE=1 SV=2	570	65.294	8.63		13				31		1.083	1.072	0.944	0.972	1.189	0.969	0.893	0.913	0.954	0.909	0.777	1.508	0.951	1.049	0.95	1.023	0.92	1.252	0.973	1.018	0.968	0.97	1.081	1.115	1.025	0.999	1.228	1.043	0.997	0.909	1.004		126.805	4	2.48812	1
P04843	Dolichyl-diphosphooligosaccharide--protein glycosyltransferase subunit 1 OS=Homo sapiens GN=RPN1 PE=1 SV=1	607	68.527	6.38		31				13				1.032	1.454				0.689		1.083	2.902	0.805		0.735	1.461	0.586		1.363										1.018		1.429	1.604		3781.71	20	321.304	8
P04844	Dolichyl-diphosphooligosaccharide--protein glycosyltransferase subunit 2 OS=Homo sapiens GN=RPN2 PE=1 SV=3	631	69.241	5.69		31				31		0.811	0.805	0.94	0.926	0.734	0.77	0.92	0.732	0.981	0.89	0.972	0.757	0.917	0.724	1.031	0.74	0.85	0.824	0.966	0.941	0.934	0.982	0.941	0.796	0.965	0.942	0.997	0.992	0.999	0.935	1.025		786.159	7	96.3364	5
P04899	Guanine nucleotide-binding protein G(i) subunit alpha-2 OS=Homo sapiens GN=GNAI2 PE=1 SV=3	355	40.425	5.54		31				31		0.763	0.762	0.848	0.825	0.803	0.741	0.887	0.739	0.919	0.741	0.687	0.728	0.828	0.876	1.158	0.802	0.729	0.714	1.113	0.825	1.353	0.789	0.786	1.168	1.053	0.828	0.99	0.805	1.014	0.795	1.279		3607.51	13	196.01	5
P05026	Sodium/potassium-transporting ATPase subunit beta-1 OS=Homo sapiens GN=ATP1B1 PE=1 SV=1	303	35.039	8.53		31				31		1.124	0.96	1.015	1.068	0.942	1.023	1.026	0.845	1.09	1.078	1.446	0.801	1.043	0.912	1.274	0.912	0.994	1.036	0.891	0.967	0.978	1.06	0.901	0.858	0.87	1.036	1.118	1.083	1.027	1.108	1.072		7208.56	9	429.741	2
P05062	Fructose-bisphosphate aldolase B OS=Homo sapiens GN=ALDOB PE=1 SV=2	364	39.448	7.87	Oxidation [P115; P159; P246]; Carboxy [E122; E247]; Acetyl [K121]	31				31		0.53	0.883	0.842	0.841	0.646	0.693	0.793	0.721	0.823	0.589	0.576	0.451	0.723	0.878	0.972	0.612	1.074	0.97	0.647	0.723	1.018	0.879	0.908	0.772	0.721	0.772	0.983	0.879	0.839	1.102	0.896		38349.6	27	2996.27	12
P05067	Amyloid beta A4 protein OS=Homo sapiens GN=APP PE=1 SV=3	770	86.888	4.82		17				31		1.206	1.431	1.174	1.241	1.628	1.823	1.239	1.44	1.104	1.379	0.658	1.292	1.072	0.916	0.832	1.956	1.188	0.872	1.772	1.301	1.351	1.005	1.32	1.298	1.612	1.261	1.328	1.402	1.015	1.196	0.98		92.6033	4	10.3835	2
P05089-2	Isoform 2 of Arginase-1 OS=Homo sapiens GN=ARG1	330	35.642	7.21		8				17				0.809	0.734				0.73		0.86	0.949	0.725		0.487	0.604	0.402		0.673	0.811		0.831			0.705	0.778			0.809		0.811	1.003		87.5733	1
P05091	Aldehyde dehydrogenase, mitochondrial OS=Homo sapiens GN=ALDH2 PE=1 SV=2	517	56.346	7.05	Oxidation [P55; P59; P92]; Acetyl [K209]; Carboxy [D405; D408]	31				8									0.819		0.852	1.363	1.062							0.735		0.788			0.714	1.238								33105.3	27	1694.8	8
P05093	Steroid 17-alpha-hydroxylase/17,20 lyase OS=Homo sapiens GN=CYP17A1 PE=1 SV=1	508	57.334	8.57		27				31		1.031	1.496	1.115	1.265	1.089	1.354	1.166	1.193	0.995	0.95	0.552	0.908	0.998	0.85	0.753	1.142	1.112	0.692	1.103	1.173	1.073	1.019	1.227	1.142	1.178	0.975	1.222	1.312	1.222	1.141	0.867		341.916	4	21.4334	2
P05106	Integrin beta-3 OS=Homo sapiens GN=ITGB3 PE=1 SV=2	788	87	5.24		12				27		0.965	1.003	1.159	1.272	1.039	0.925	1.165	1.192	0.97	0.969	0.787	2.525	1.004				0.795		1.004	1.076	1.197	1.091	1.168	1.161	1.614	1.048	1.55	1.81	1.178	0.978	0.957		72.57	2	7.40601	1
P05107	Integrin beta-2 OS=Homo sapiens GN=ITGB2 PE=1 SV=2	769	84.726	6.95		16				12		1.216	0.866			0.864	0.958	0.815		0.832				0.973				0.77			0.952		0.933	0.954			1.123							239.662	6	11.6988	2
P05109	Protein S100-A8 OS=Homo sapiens GN=S100A8 PE=1 SV=1	93	10.828	7.03		26				16		1.607	0.885			0.883	1.043		0.904		1.448	4.324	0.96		0.973	1.695	4.461		1.665	0.926		1			0.97	0.919								880.575	7	108.932	2
P05141	ADP/ATP translocase 2 OS=Homo sapiens GN=SLC25A5 PE=1 SV=7	298	32.831	9.69	Oxidation [P28]; Acetyl [K23]	31				26		0.726	0.498			0.579	0.528	0.761	0.809	0.774	1.087	9.598	1.031	0.763	0.708	1.141	2.523	0.807	1.288	1.127	0.722	0.765	0.8	0.863	1.095	0.791	0.636	0.741		0.743				19545.4	19	1028.87	10
P05154	Plasma serine protease inhibitor OS=Homo sapiens GN=SERPINA5 PE=1 SV=3	406	45.646	9.26		31				31		0.758	0.903	1.037	1.121	0.849	1.008	1.111	0.898	0.914	0.66	0.58	0.576	0.81	0.672	0.65	0.73	1.062	0.595	0.852	1.082	1.037	1.048	0.98	0.872	1.037	0.942	1.072	1.097	1.048	1.187	0.899		1156	10	191.923	8
P05160	Coagulation factor XIII B chain OS=Homo sapiens GN=F13B PE=1 SV=3	661	75.461	6.39		4				31		1.628	1.778	1.303	1.533	1.681	1.94	1.3	3.162	1.131	2.577	2.131	2.385	1.07	2.033	1.416	3.803	1.26	1.051	1.382	1.31	2	1.169	1.101	1.509	1.813	2.16	2.711	1.399	1.268	1.237	1.133		26.9	1	3.79119	1
P05161	Ubiquitin-like protein ISG15 OS=Homo sapiens GN=ISG15 PE=1 SV=5	165	17.876	7.44		25				4									1.235		1.427	1.723	1.098																					102.88	3	18.688	1
P05162	Galectin-2 OS=Homo sapiens GN=LGALS2 PE=1 SV=3	132	14.635	6.38		27				25				0.74	0.815			0.716	0.984	0.69	1.169	1.099	0.768	0.786	1.016	1.667	0.824	0.5	0.968	0.893	0.902	1.088	0.98	1.073	0.951	0.974	0.875		0.855		0.752	1.005		213.495	4	43.6117	2
P05164-3	Isoform H7 of Myeloperoxidase OS=Homo sapiens GN=MPO	777	87.193	9.07	Oxidation [P501]	20				27				1.749	1.462			1.42	1.454	1.052	1.268	0.72	1.106	0.978	1.163	1.216	1.434	1.045	0.791	1.128	1.332	1.105	1.162	1.299	1.072	1.098	1.21	1.268	1.578	1.037	1.478	0.952		920.437	8	148.717	8
P05165	Propionyl-CoA carboxylase alpha chain, mitochondrial OS=Homo sapiens GN=PCCA PE=1 SV=4	728	80.008	7.52		31				20								1.316	1.038	1.401	1.304	5.552	0.893	1.056	1.432	1.734	5.093	2.218	1.841	0.954	1.411	0.8	1.502	0.866	0.96	1.171	1.938							9940.43	35	1139.86	20
P05198	Eukaryotic translation initiation factor 2 subunit 1 OS=Homo sapiens GN=EIF2S1 PE=1 SV=3	315	36.089	5.08		31				31		0.989	1.259	0.998	1.083	1.038	1.13	1.099	1.181	0.924	1.086	0.643	0.825	0.96	0.806	0.915	0.976	0.974	0.671	0.989	1.139	0.989	1.031	1.066	0.998	1.062	0.977	1.12	1.101	1.144	1.038	0.964		737.284	9	139.577	4
P05204	Non-histone chromosomal protein HMG-17 OS=Homo sapiens GN=HMGN2 PE=1 SV=3	90	9.387	9.99		8				31		0.902	0.956	0.877	0.951	0.786	0.887	1.066	0.759	0.978	0.894	1.154	0.915	0.997	0.723	0.834	0.801	0.851	0.71	1.046	1.033	1.052	1.067	0.97	0.937	1.036	0.947	0.764	1.087	0.942	1.01	0.942		0	1	7.82106	2
P05362	Intercellular adhesion molecule 1 OS=Homo sapiens GN=ICAM1 PE=1 SV=2	532	57.789	7.99	Oxidation [P352]	19				8								0.862		0.76				1.501				0.615			1.032		0.875	1.48			1.103							147.461	3	7.29668	2
P05386	60S acidic ribosomal protein P1 OS=Homo sapiens GN=RPLP1 PE=1 SV=1	114	11.507	4.32		29				19				1.317	1.334			1.075	1.129	1.188	1.153	1.882	0.806	1.046				0.925			1.136		1.105	1.011			1.139	1.261	1.217	1.003	1.174	0.855		40.3038	2
P05387	60S acidic ribosomal protein P2 OS=Homo sapiens GN=RPLP2 PE=1 SV=1	115	11.658	4.54		27				29		0.694	0.785	0.914	0.942	0.507	0.601	1.043	1.013	0.976	1.288	1.526	1.423	1.085	1.318	1.367	1.672	0.747	2.555	1.041	0.998	1.019	1.109	0.959	1.098	0.959	0.998		0.934		0.962	0.986		766.521	2
P05388	60S acidic ribosomal protein P0 OS=Homo sapiens GN=RPLP0 PE=1 SV=1	317	34.252	5.97	Oxidation [P124]	31				27		1.148	0.901	0.836	0.959	1.063	1.135	1.168	1.088	1.195	1.121	1.115	0.913	1.136				1.108		1.181	1.153	1.19	1.152	1.073	1.003	1.039	1.164	1.458	0.867	1	0.958	1.136		3212.49	12	11.2438	4
P05413	Fatty acid-binding protein, heart OS=Homo sapiens GN=FABP3 PE=1 SV=4	133	14.849	6.8		31				31		0.854	0.893	1.096	1.199	0.77	0.799	1.114	0.806	1.212	1.083	1.468	0.781	1.111	0.804	1.209	1.112	0.94	0.995	0.939	1.032	0.95	1.089	0.963	0.761	0.933	1.06	1.403	1.15	0.97	1.113	1.08		1985.89	9	186.069	3
P05451	Lithostathine-1-alpha OS=Homo sapiens GN=REG1A PE=1 SV=3	166	18.719	5.94		19				31		1.169	1.427	1.257	1.212	0.858	0.954	1.098	1.331	0.943	0.799	0.665	1.104	0.775	1.199	0.69	0.868	0.928	0.661	0.965	0.966	1.58	0.949	1.23	0.985	0.954	1.157	0.919	1.143	0.893	1.064	1.098		28.65	1	18.9756	2
P05452	Tetranectin OS=Homo sapiens GN=CLEC3B PE=1 SV=3	202	22.522	5.67		26				19		1.379	1.637	0.746	0.693	1.524	1.333	1.242		0.736				1.241				1.327			1.096		1.234	1.212			1.494	0.503	0.68	0.834	0.768	1.087		213.386	3	2.14839	1
P05455	Lupus La protein OS=Homo sapiens GN=SSB PE=1 SV=2	408	46.808	7.12		27				26		1.282	1.057			1.263	1.115	1.153	1.804	0.949	1.568	1.911	0.997	1.143	1.126	1.161	1.465	1.256	0.89	1.506	1.16	1.383	1.188	1.059	1.199	1.116	1.42	1.207		1.115				190.82	4	13.0183	2
P05534	HLA class I histocompatibility antigen, A-24 alpha chain OS=Homo sapiens GN=HLA-A PE=1 SV=2	365	40.663	6.34		5				27		0.935	0.881	1.012	1.095	0.799	0.816	1.258	0.764	1.228	0.845	0.937	0.797	1.267				0.971		0.913	1.031	0.894	1.27	1.051	0.782	0.858	1.087	1.15	1.026	1.008	1.299	0.994		1858.76	7	289.241	2
P05546	Heparin cofactor 2 OS=Homo sapiens GN=SERPIND1 PE=1 SV=3	499	57.034	6.9		31				5				0.728	0.752																								0.833		0.73	2.211		592.26	7	52.7076	4
P05556	Integrin beta-1 OS=Homo sapiens GN=ITGB1 PE=1 SV=2	798	88.357	5.39	Oxidation [P108]; Acetyl [K107]	31				31		1.326	1.16	1.105	1.105	1.167	1.493	1.044	0.985	1.12	1.08	1.612	0.929	1.134	1.05	1.081	1.154	1.08	1.135	0.923	0.908	1.016	1.054	0.806	0.834	0.89	1.119	1.74	1.003	1.186	1.092	0.941		2368.22	16	27.9854	3
P05783	Keratin, type I cytoskeletal 18 OS=Homo sapiens GN=KRT18 PE=1 SV=2	430	48.029	5.45	Carboxy [D397]	31				31		0.93	0.916	0.95	0.985	0.825	0.921	0.9	0.882	0.987	0.988	1.03	0.76	1.059	0.885	1.044	0.847	0.847	0.964	0.86	0.994	0.958	1.052	0.957	0.795	0.805	1.045	0.976	0.995	0.926	1.005	0.911		12310.4	26	1740.97	17
P05937	Calbindin OS=Homo sapiens GN=CALB1 PE=1 SV=2	261	30.006	4.83		31				31		0.885	0.784	0.912	0.977	1.044	0.888	0.841	0.632	0.822	1.053	0.774	0.595	0.796	0.611	0.748	0.737	0.831	0.927	0.953	0.934	0.851	0.947	0.903	0.733	1.024	0.919	1.004	0.972	1.01	0.992	1.133		1622.7	10	64.9688	3
P05976	Myosin light chain 1/3, skeletal muscle isoform OS=Homo sapiens GN=MYL1 PE=1 SV=3	194	21.132	5.03		31				31		1.282	1.537	1.885	1.491	1.225	1.316	1.468	2.583	1.164	1.215	0.858	1.79	1.017	2.11	1.175	2.22	1.524	2.625	2.247	1.321	1.42	1.097	1.432	1.119	1.7	1.205	1.741	1.169	0.889	1.452	0.946		4545.27	10	650.015	5
P05981	Serine protease hepsin OS=Homo sapiens GN=HPN PE=1 SV=1	417	44.982	7.62		8				31		3.281	1.115	0.866	0.848	5.62	0.998	0.862	1.212	1.913	1.044	1.232	16.493	0.837	8.09	1.4	6.52	2.437	4.824	1.111	0.898	1.006	0.97	0.886	11.634	0.903	0.895	2.423	0.8	0.878	0.803	2.382		0	1	38.6154	2
P05997	Collagen alpha-2(V) chain OS=Homo sapiens GN=COL5A2 PE=1 SV=3	1499	144.821	6.46	Oxidation [P131; P133; P136; P137; P142; P245; P263; P269; P275; P284; P353; P409; P410; P442; P443; P448; P449; P452; P485; P487; P497; P509; P514; P515; P524; P560; P563; P566; P569; P578; P589; P593; P599; P601; P602; P644; P658; P659; P800; P802; P806; P811; P818; P826; P827; P833; P853; P857; P904; P905; P911; P919; P920; P922; P935; P941; P971; P977; P979; P982; P983; P998; P1007; P1010; P1…	31				8								1.512		1.029				1.084				1.074			1.35		1.138	1.023			1.1							7399.8	34	1415.48	24
P06132	Uroporphyrinogen decarboxylase OS=Homo sapiens GN=UROD PE=1 SV=2	367	40.761	6.14		14				31		0.649	0.606	0.683	0.426	0.545	0.55	0.673	0.639	0.988	0.736	0.702	0.951	1.005	1.063	1.1	0.82	0.834	1.535	0.778	0.712	0.637	0.91	0.845	0.695	0.746	0.831	0.653	0.494	0.807	0.635	1.169		67.9675	2	24.3364	2
P06213	Insulin receptor OS=Homo sapiens GN=INSR PE=1 SV=4	1382	156.232	6.2		25				14								1.401		0.99				1.151				1.238		1.029	1.27	1.063	1.158	0.954	1.059	1.012	1.205	1.013		1.03				100.76	4	40.9894	4
P06280	Alpha-galactosidase A OS=Homo sapiens GN=GLA PE=1 SV=1	429	48.735	5.6		31				25		0.21	0.323	0.506	0.319	0.216	0.289	1.063	0.238	0.905	0.345	0.225	0.442	0.953				1.072		1.051	1.124	0.946	1.022	0.997	0.851	1.078	1.019		0.371		0.397	1.032		62.21	5	49.3037	5
P06311	Ig kappa chain V-III region IARC/BL41 OS=Homo sapiens PE=1 SV=1	128	14.061	6.61		12				31		0.886	0.904	0.848	0.786	0.861	0.851	0.978	1.001	1.111	1.242	1.022	0.602	0.991	0.755	0.771	0.534	1.137	0.755	1.046	0.929	0.858	1.232	0.846	0.821	0.733	1.054	0.343	0.762	0.789	0.905	1.097		27.79	2	3.55007	1
P06331	Ig heavy chain V-II region ARH-77 OS=Homo sapiens PE=4 SV=1	146	16.218	8.28		14				12								1.2		1.113				1.545	1.242	1.831	2.208	1.145	2.666		1.086		1.006	0.893			1.129							36.69	2	11.4594	1
P06396	Gelsolin OS=Homo sapiens GN=GSN PE=1 SV=1	782	85.644	6.28	Oxidation [P638]; Carboxy [D317]	31				14								0.778		1.81				1.279	0.82	1.287	0.717	1.23	1.166		1.288		2.467	1.221			1.546	1.202		1.058				4486.85	20	324.613	10
P06396-2	Isoform 2 of Gelsolin OS=Homo sapiens GN=GSN	731	80.591	5.85	Oxidation [P587]; Carboxy [D266]	23				31		0.886	0.684	0.86	0.893	0.754	0.757	0.759	0.541	0.829	0.693	1.038	0.877	1.011	0.746	1.109	0.795	0.785	1.194	0.961	0.918	1.05	0.971	0.987	0.82	0.862	1.027	0.712	0.855	0.833	0.9	0.995		4606.36	20	309.53	9
P06576	ATP synthase subunit beta, mitochondrial OS=Homo sapiens GN=ATP5B PE=1 SV=3	529	56.525	5.4	Oxidation [P80; P81; P333; P396]; Carboxy [D72; D76; E77; E117; E274; D338; E344]	31				23		1.159	0.925	0.963	0.991	0.901	1.16	0.904	0.919	1.07	0.926	1.371	0.921	1.016				0.726			0.894		0.993	0.965			0.953	0.773	0.982	0.953	0.943	0.949		32185.7	24	4389.76	14
P06702	Protein S100-A9 OS=Homo sapiens GN=S100A9 PE=1 SV=1	114	13.234	6.13		31				31		0.882	1.238	1.054	1.062	0.996	0.986	1.001	1.041	0.994	0.853	0.708	0.701	0.851	0.945	1.011	0.813	1.079	0.822	0.843	0.999	0.977	0.943	1.028	0.938	0.937	0.934	1.31	1.09	1.092	1.116	0.931		1291.7	5
P06703	Protein S100-A6 OS=Homo sapiens GN=S100A6 PE=1 SV=1	90	10.173	5.48		31				31		0.813	0.457	0.783	0.788	0.504	0.534	0.819	0.806	1.381	1.246	17.023	1.313	1.184	0.557	1.104	0.608	0.79	0.945	1.141	1.151	0.801	0.935	0.781	1.127	0.971	0.918	0.938	0.774	0.795	0.695	1.038		346.038	3	75.5192	2
P06727	Apolipoprotein A-IV OS=Homo sapiens GN=APOA4 PE=1 SV=3	396	45.371	5.38	Oxidation [P159]	31				31		0.432	0.402	0.664	0.584	0.288	0.331	0.743	0.533	0.809	0.64	0.749	0.598	0.883	0.736	0.954	0.884	0.561	1.418	1.108	0.844	1.119	0.865	1.009	0.491	0.781	0.833	0.211	0.543	0.539	0.574	0.922		8524.51	26	1072.77	13
P06730-2	Isoform 2 of Eukaryotic translation initiation factor 4E OS=Homo sapiens GN=EIF4E	248	28.76	6.42		21				31		1.186	1.285	1.235	1.571	1.219	1.596	0.934	1.342	0.89	1.11	1.121	1.511	1.166	1.143	1.156	1.85	1.249	1.148	1.387	1.098	1.78	1.169	1.285	1.059	1.474	2.183	1.319	1.097	1.002	1.309	1.193		543.009	4	8.44276	2
P06732	Creatine kinase M-type OS=Homo sapiens GN=CKM PE=1 SV=2	381	43.074	7.25	Acetyl [K196]; Carboxy [D195]	31				21				1.115	1.097			1.074	0.843	1.05	1.088	1.203	0.969	1.018				0.975		1.016	1.036	1.096	1.154	0.924	0.961	1.044	1.002		1.185		1.091	1.043		5317.3	17	518.755	10
P06733	Alpha-enolase OS=Homo sapiens GN=ENO1 PE=1 SV=2	434	47.139	7.39	Oxidation [P146; P148; P273; P295; P325]; Carboxy [D318; D319]; Acetyl [K162]	31				31		3.919	1.388	0.955	0.906	5.929	1.405	1.064	1.605	1.663	0.96	1.409	19.978	0.958	11.232	1.165	6.259	3.328	3.203	1.044	1.154	1.041	1.072	1.046	8.897	0.973	1.066	2.127	0.907	0.958	0.896	1.787		38911.6	34	1949.41	13
P06737	Glycogen phosphorylase, liver form OS=Homo sapiens GN=PYGL PE=1 SV=4	847	97.087	7.17	Oxidation [P282]	24				31		0.96	0.972	1.032	1.094	0.938	0.973	1.102	0.855	0.956	0.771	0.963	0.708	0.926	0.873	0.807	0.799	1.033	0.856	0.84	0.955	1.013	1.021	0.945	0.957	0.887	0.918	1.055	1.036	0.971	1.08	0.862		2944.94	14	306.199	4
P06744-2	Isoform 2 of Glucose-6-phosphate isomerase OS=Homo sapiens GN=GPI	569	64.284	8.91	Oxidation [P414]	31				24		1.382	1.143			1.172	1.22	1.023	0.94	1.124	1.069	1.716	0.846	1.076	0.639	0.693	1.02	1.005	4.191	0.938	1.045	1.053	1.072	0.926	0.674	0.85	1.032							7435.29	21	574.963	10
P06748	Nucleophosmin OS=Homo sapiens GN=NPM1 PE=1 SV=2	294	32.555	4.78		31				31		0.97	1.04	1.012	1.029	1.005	1.061	1.018	0.958	0.908	0.925	0.948	0.783	0.889	0.944	0.866	0.976	0.948	0.808	0.79	0.99	0.875	1.001	0.953	0.864	0.863	0.912	1.021	1.018	1.02	1.007	0.902		825.476	9	34.3165	3
P06756	Integrin alpha-V OS=Homo sapiens GN=ITGAV PE=1 SV=2	1048	115.964	5.68		31				31		0.473	0.597	0.684	0.609	0.332	0.401	0.747	0.652	0.824	0.7	0.792	0.691	0.849	0.86	1.029	0.95	0.686	1.168	0.81	0.802	0.883	0.915	1.013	0.567	0.799	0.821	0.293	0.614	0.751	0.681	0.947		378.316	10	140.941	8
P07093-3	Isoform 3 of Glia-derived nexin OS=Homo sapiens GN=SERPINE2	409	45.238	9.22		31				31		1.077	1.06	0.989	1.136	0.92	0.938	1.068	0.889	0.938	1.108	1.056	0.866	1.012	0.851	1.05	0.948	1.009	0.979	1.06	1.043	0.985	1.093	0.923	0.82	0.973	1.06	1.015	1.067	1.11	1.11	0.949		559.609	3	85.0939	1
P07099	Epoxide hydrolase 1 OS=Homo sapiens GN=EPHX1 PE=1 SV=1	455	52.915	7.25		31				31		1.28	1.162	0.879	0.878	1.117	1.258	1.071	0.956	0.886	1.348	1.12	0.89	1.006	1.174	1.415	1.065	0.899	1.63	1.692	1.095	0.88	1.158	0.868	0.715	0.722	1.096	0.744	0.981	1.741	0.836	1.304		2595.2	15	373.131	11
P07108-5	Isoform 5 of Acyl-CoA-binding protein OS=Homo sapiens GN=DBI	148	16.484	9.38	Acetyl [K116]	31				31		1.077	1.154	0.904	1.004	1.175	1.185	1.254	1.428	0.947	1.183	0.793	1.118	0.911	1.166	1.09	1.531	0.922	1.13	0.986	1.344	0.952	0.96	1.035	1.053	1.332	0.983	1.38	1.221	1.192	0.907	0.951		441.58	4
P07148	Fatty acid-binding protein, liver OS=Homo sapiens GN=FABP1 PE=1 SV=1	127	14.199	7.18		31				31		1.419	1.512	1.324	1.408	1.679	1.836	1.522	1.534	1.121	1.135	0.969	0.921	1.344	0.888	0.743	1.318	1.444	0.634	1.079	1.457	1.12	1.219	1.246	1.244	1.421	1.464	1.912	1.47	1.141	1.308	0.82		5642.18	8
P07195	L-lactate dehydrogenase B chain OS=Homo sapiens GN=LDHB PE=1 SV=2	334	36.615	6.05	Oxidation [P20; P140]; Acetyl [K43]	31				31		1.253	1.584	1.128	1.444	1.343	1.644	1.434	1.464	1.011	0.838	0.582	1.402	0.881	0.697	0.552	1.507	1.056	0.759	2.186	1.518	1.48	1.25	1.313	1.189	1.455	1.146	1.322	1.858	0.811	1.06	0.69		22185.1	25	805.898	6
P07203	Glutathione peroxidase 1 OS=Homo sapiens GN=GPX1 PE=1 SV=4	203	22.075	6.55	Oxidation [P77]	31				31		0.919	1.061	1.128	1.164	0.922	1.054	0.986	1.331	0.985	0.851	0.787	0.799	0.876	0.846	0.738	0.944	1	0.761	1.141	1.075	1.407	0.934	1.197	1.062	1.16	1.004	1	1.156	0.975	1.137	0.917		1171.46	8	225.299	4
P07225	Vitamin K-dependent protein S OS=Homo sapiens GN=PROS1 PE=1 SV=1	676	75.074	5.67		12				31		1.384	1.43	1.129	1.291	1.12	1.433	1.143	1.349	0.994	1.273	1.277	1.078	0.995	1.305	1.498	1.402	1.119	1.799	1.098	1.122	1.185	1.056	1.014	1.084	1.196	1.055	1.658	1.226	1.145	1.12	0.978		153.176	2	23.9598	2
P07237	Protein disulfide-isomerase OS=Homo sapiens GN=P4HB PE=1 SV=3	508	57.081	4.87		31				12									0.888		1.152	1.543	0.77		0.797	1.317	0.879		1.135	0.815		0.926			0.753	0.809								3314.08	19	173.152	4
P07305	Histone H1.0 OS=Homo sapiens GN=H1F0 PE=1 SV=3	194	20.85	10.84		31				31		0.865	0.839	1.037	0.984	0.797	0.888	0.983	1.012	0.989	1.025	1.107	0.936	0.924	0.694	0.93	0.935	0.793	0.684	1.109	1.05	1.139	1.049	0.99	0.944	1.061	1.034	0.92	1.179	0.857	1.015	0.95		3522.93	6	99.53	1
P07339	Cathepsin D OS=Homo sapiens GN=CTSD PE=1 SV=1	412	44.524	6.54	Oxidation [P213; P328]; Carboxy [E330]	31				31		0.468	0.581	0.586	0.545	0.4	0.373	0.573	0.67	0.632	0.629	0.859	0.735	0.638	0.714	0.847	0.513	0.686	1.122	0.51	0.487	0.701	0.597	0.652	0.579	0.53	0.545	0.393	0.532	0.698	0.759	0.692		7119.68	13	776.921	6
P07355-2	Isoform 2 of Annexin A2 OS=Homo sapiens GN=ANXA2	357	40.386	8.37		31				31		0.957	0.814	0.898	0.927	0.963	0.933	0.952	0.932	0.862	1.6	0.99	0.78	1.032	0.687	0.858	0.814	0.821	0.81	1.198	0.937	0.828	0.963	0.844	1.05	0.904	0.953	0.987	0.932	1.052	0.94	0.852		5143.64	20	739.893	12
P07357	Complement component C8 alpha chain OS=Homo sapiens GN=C8A PE=1 SV=2	584	65.121	6.47		31				31		0.815	0.634	0.884	0.854	0.708	0.641	0.81	0.787	1.066	0.875	1.194	0.815	0.979	0.765	1.107	0.792	0.848	1.27	0.923	0.85	0.929	0.922	0.947	0.861	0.912	0.942	0.797	0.863	0.878	0.955	1.064		648.606	7	84.6796	4
P07358	Complement component C8 beta chain OS=Homo sapiens GN=C8B PE=1 SV=3	591	67.003	8.13		31				31		0.912	0.815	0.993	1.121	0.884	0.875	1.007	0.768	0.895	1.334	0.841	0.974	1.359	1.137	1.113	0.68	1.162	1.443	2.483	1.092	0.83	1.113	1.08	0.757	0.801	1.276	0.818	1.014	1.179	1.026	1.021		1006.75	10	287.799	8
P07360	Complement component C8 gamma chain OS=Homo sapiens GN=C8G PE=1 SV=3	202	22.264	8.31	Oxidation [P79]	31				31		1.178	0.973	0.724	0.649	1.25	1.214	1.084	0.808	0.957	1.231	1.09	0.847	1.443	1.04	1.397	0.849	1.162	1.532	2.647	1.28	1.067	1.252	1.076	0.904	0.95	1.499	1.251	0.705	1.298	0.768	1.065		557.542	9	154.807	7
P07384	Calpain-1 catalytic subunit OS=Homo sapiens GN=CAPN1 PE=1 SV=1	714	81.838	5.67		31				31		1.127	1.02	1.02	1.01	1.133	1.089	1.152	1.048	0.988	1.75	1.205	1.106	1.41	1.375	1.191	0.909	1.228	1.53	2.415	1.153	0.856	1.374	1.025	1.035	0.805	1.417	1.366	0.994	1.207	0.949	1.016		2660.84	20	485.264	12
P07437	Tubulin beta chain OS=Homo sapiens GN=TUBB PE=1 SV=2	444	49.639	4.89	Oxidation [P70; P259; P346]; Carboxy [D224]	31				31		1.07	0.958	0.981	0.993	0.948	0.956	1.126	0.853	1.017	1.011	1.267	0.805	1.037	0.831	1.057	0.85	0.987	0.952	0.954	1.02	0.999	1.104	0.936	0.929	0.976	1.027	0.986	0.978	0.982	1.004	0.872		18590.4	24	2957.37	14
P07438	Metallothionein-1B OS=Homo sapiens GN=MT1B PE=2 SV=1	61	6.11	8.05	Carboxy [D2]	4				31		1.069	0.905	1.022	1.07	0.955	0.913	1.169	0.738	1.163	0.988	1.571	0.76	1.288	0.814	1.247	0.757	1.062	1.026	0.891	1.011	1.011	1.136	0.956	0.866	0.936	1.103	0.923	1.003	0.998	1.083	1.085		35.25	2
P07451	Carbonic anhydrase 3 OS=Homo sapiens GN=CA3 PE=1 SV=3	260	29.539	7.34	Oxidation [P180; P185; P236; P237; P239; P246; P247; P249]; Acetyl [K177]	31				4		0.601	0.898			0.527	0.727																											2692.45	11	351.168	5
P07478	Trypsin-2 OS=Homo sapiens GN=PRSS2 PE=1 SV=1	247	26.471	4.92	Acetyl [K92]	19				31		1.941	1.207	0.971	1.027	4.092	1.025	1.082	1.885	1.732	1.264	1.516	16.262	1.092	6.228	1.501	6.427	2.184	1.925	1.32	0.936	0.928	1	1.044	6.055	0.904	0.984	3.245	0.809	1.116	0.921	1.311		533.213	2	2.20571	1
P07585	Decorin OS=Homo sapiens GN=DCN PE=1 SV=1	359	39.722	8.54		31				19		0.512	0.74	0.503	0.568	0.549	0.5	0.614		0.628				0.861				0.837			0.604		0.582	0.938			0.61	1.089	0.423	1.3	0.532	1.3		5987.45	13	55.7486	4
P07686	Beta-hexosaminidase subunit beta OS=Homo sapiens GN=HEXB PE=1 SV=3	556	63.071	6.76		31				31		2.359	0.841	1.391	0.984	2.347	1.501	1.197	2.335	2.093	1.594	1.842	2.971	2.105	2.076	1.728	3.177	1.165	2.15	2.018	1.173	1.269	1.396	1.142	1.833	1.174	1.269	1.151	0.978	0.978	1.13	1.875		1527.95	11	41.1284	5
P07711	Cathepsin L1 OS=Homo sapiens GN=CTSL1 PE=1 SV=2	333	37.54	5.45		31				31		1.307	0.799	1.218	1.217	1.311	1.185	1.204	1.007	1.053	2.054	1.086	1.024	1.403	0.938	1.6	0.996	0.927	0.976	1.782	1.084	1.185	1.172	0.94	1.471	1.121	1.226	1.299	1.077	1.162	1.084	1.074		677.619	3	5.5102	1
P07737	Profilin-1 OS=Homo sapiens GN=PFN1 PE=1 SV=2	140	15.045	8.27		31				31		0.565	0.637	1.027	0.976	0.399	0.497	0.808	0.616	0.734	1.103	0.386	0.869	0.982	0.616	0.881	0.722	0.575	1.297	1.51	0.94	1.162	0.884	1.143	0.792	1.349	0.924	0.297	0.898	0.662	0.97	0.92		9812.82	11	183.428	2
P07738	Bisphosphoglycerate mutase OS=Homo sapiens GN=BPGM PE=1 SV=2	259	29.987	6.54		24				31		1.263	0.948	1.02	1.08	1.085	1.162	1.017	1.1	1.191	1.347	2.546	1.041	1.026	0.937	1.316	0.974	0.996	0.993	1.097	0.999	1.25	1.031	1.026	0.976	1.06	1.11	1.126	1.072	0.948	1.052	1.072		80.11	2	21.254	2
P07741	Adenine phosphoribosyltransferase OS=Homo sapiens GN=APRT PE=1 SV=2	180	19.595	6.02	Carboxy [E141]	31				24		1.663	1.112			1.922	1.291	1.536	1.055	1.029	1.189	1.459	1.31	1.297	1.508	1.368	1.408	1.585	1.139	1.281	2.115	1.18	1.285	1.051	1.077	1.58	1.421							893.729	7	294.187	5
P07814	Bifunctional glutamate/proline--tRNA ligase OS=Homo sapiens GN=EPRS PE=1 SV=5	1512	170.483	7.33		31				31		1.564	1.363	1.282	1.473	1.444	1.575	1.275	1.338	1.092	1.296	1.222	0.905	1.093	0.98	1.061	1.383	1.161	1.121	1.433	1.209	1.354	1.12	1.064	1.121	1.25	1.17	1.617	1.231	1.387	1.344	1.132		1070.61	16	158.808	11
P07858	Cathepsin B OS=Homo sapiens GN=CTSB PE=1 SV=3	339	37.797	6.3		31				31		1.008	0.986	0.989	0.911	0.946	1.011	1.073	0.964	0.952	1.039	1.052	0.842	0.935	1.029	1.145	1.118	0.943	1.065	0.947	0.99	1.032	1.091	0.936	0.896	0.986	0.954	0.861	0.979	1.011	0.976	1.073		1272.41	7	144.289	3
P07864	L-lactate dehydrogenase C chain OS=Homo sapiens GN=LDHC PE=2 SV=4	332	36.288	7.46		29				31		1.282	1.14	1.144	1.035	1.299	1.054	1.074	0.929	0.937	1.228	0.799	0.848	1.146	0.798	0.575	0.967	0.932	0.518	1.59	0.89	1.107	1.003	1.023	1.254	1.038	1.008	1.11	1.073	1.271	0.957	0.875		2102.4	3	263.803	1
P07900-2	Isoform 2 of Heat shock protein HSP 90-alpha OS=Homo sapiens GN=HSP90AA1	854	98.099	5.16	Carboxy [E639; E645]	31				29		0.843	1.285	1.053	1.094	0.818	0.931	1.256	1.113	0.886	0.678	0.535	0.795	0.892	0.551	1.144	0.791	0.865	0.668	0.947	0.866	1.296	1.142	1.093	0.922	0.661	0.824		0.842		0.969	0.549		13986.1	32	713.33	13
P07902	Galactose-1-phosphate uridylyltransferase OS=Homo sapiens GN=GALT PE=1 SV=3	379	43.336	6.99		27				31		0.965	0.981	1.013	1.045	0.972	1.072	1.027	0.989	1.069	0.896	1.043	0.925	1.005	0.693	0.83	0.905	0.912	0.717	1.019	0.994	1.153	0.974	1	1.001	1.084	0.987	1.06	1.093	1.009	1.011	0.949		273.231	4	21.2464	4
P07910	Heterogeneous nuclear ribonucleoproteins C1/C2 OS=Homo sapiens GN=HNRNPC PE=1 SV=4	306	33.65	5.08		31				27				1.338	1.248			1.1	0.827	0.941	0.8	0.826	0.81	1.011	0.904	0.84	1.086	1.014	0.708	1.197	1.103	1.134	1.088	1.161	1.094	1.118	1.011	0.969	1.362	1.091	1.145	0.969		9141.22	10	418.968	5
P07919	Cytochrome b-c1 complex subunit 6, mitochondrial OS=Homo sapiens GN=UQCRH PE=1 SV=2	91	10.732	4.44		25				31		0.809	0.838	0.907	0.999	0.818	0.919	0.982	0.764	1.014	0.963	1.309	0.702	0.922	0.707	1.11	0.82	0.833	0.799	0.875	0.881	0.992	0.955	0.779	0.826	0.94	0.882	1.167	0.935	1.11	0.995	0.894		59.91	3	40.1046	3
P07948	Tyrosine-protein kinase Lyn OS=Homo sapiens GN=LYN PE=1 SV=3	512	58.537	7.11		4				25		0.884	0.958	0.651	0.741	0.79	0.762	0.818	1.111	0.787	1.215	1.117	1.351	0.839				0.917		0.872	0.883	0.991	0.904	1.039	0.792	0.916	0.88		0.753		0.824	1.048		187.675	4	34.4763	3
P07951-3	Isoform 3 of Tropomyosin beta chain OS=Homo sapiens GN=TPM2	248	28.666	4.63		8				4									0.827		1.094	2.122	0.777																					2758.85	14	519.268	12
P07954	Fumarate hydratase, mitochondrial OS=Homo sapiens GN=FH PE=1 SV=3	510	54.602	8.76	Oxidation [P304]	31				8								0.4		0.511				0.874				0.401			0.479		0.474	0.989			0.695							5342.14	21	526.792	7
P07996	Thrombospondin-1 OS=Homo sapiens GN=THBS1 PE=1 SV=2	1170	129.3	4.94		31				31		0.76	1.171	0.985	0.981	0.826	0.93	0.945	1.043	0.828	0.823	0.635	0.748	0.822	0.975	0.921	0.856	0.912	0.826	0.844	1.023	0.918	0.951	1.001	0.86	0.974	0.804	0.845	1.003	1.002	1.023	0.98		2071.71	14	476.925	9
P07998	Ribonuclease pancreatic OS=Homo sapiens GN=RNASE1 PE=1 SV=4	156	17.633	8.79		31				31		1.053	1.039	0.96	0.992	0.959	1.166	1.004	1.076	0.959	1.434	1.266	0.808	0.971	1.022	1.069	0.867	0.96	0.9	1.057	0.968	0.852	1.02	0.932	0.772	0.78	1.076	1.081	0.955	1.001	0.987	0.925		52.83	2	63.907	1
P08107	Heat shock 70 kDa protein 1A/1B OS=Homo sapiens GN=HSPA1A PE=1 SV=5	641	70.009	5.66	Oxidation [P63; P472; P605; P617]	31				31		0.448	0.521	0.8	0.883	0.535	0.555	0.734	0.697	0.653	1.542	0.442	1.138	0.999	1.102	2.325	1.845	0.659	1.946	1.952	1.095	1.459	1.008	1.619	1.291	1.677	2.051	0.688	0.696	0.713	1.005	2.147		17886.5	24	2135.15	9
P08123	Collagen alpha-2(I) chain OS=Homo sapiens GN=COL1A2 PE=1 SV=7	1366	129.235	8.95	Oxidation [P101; P102; P108; P123; P128; P134; P138; P147; P150; P153; P168; P171; P174; P192; P195; P201; P204; P210; P219; P228; P254; P255; P258; P261; P263; P275; P278; P281; P288; P293; P296; P297; P300; P315; P321; P324; P326; P330; P332; P348; P350; P363; P368; P371; P372; P374; P383; P392; P393; P395; P396; P402; P408; P419; P420; P434; P441; P444; P449; P453; P456; P461; P467; P471; P477…	31				31		0.982	1.092	0.946	1.01	1.109	1.098	1.057	0.937	1.008	0.917	0.9	0.859	1.063	0.779	0.922	0.88	1.016	0.819	0.864	0.887	0.958	0.967	0.966	1.009	0.995	0.986	1.345	1.037	1.032	0.995	0.86		126441	90	16779.2	66
P08133	Annexin A6 OS=Homo sapiens GN=ANXA6 PE=1 SV=3	673	75.826	5.6		31				31		0.721	0.545	0.886	0.465	0.698	0.593	0.609	0.957	1.015	0.862	0.757	1.264	0.975	0.944	0.904	0.985	0.774	1.212	1.062	0.593	0.605	0.766	0.936	0.783	0.731	0.72	0.672	0.51	0.818	0.658	1.449		4749.64	30	735.56	16
P08183	Multidrug resistance protein 1 OS=Homo sapiens GN=ABCB1 PE=1 SV=3	1280	141.389	9		31				31		1.359	1.017	1.107	1.176	1.121	1.379	1.191	1.202	1.235	1.22	1.435	1.142	1.257	0.983	1.252	1.213	1.149	1.137	1.248	1.166	1.306	1.249	1.053	1.138	1.157	1.345	1.384	1.206	1.165	1.126	1.073		1495.71	16	251.543	9
P08185	Corticosteroid-binding globulin OS=Homo sapiens GN=SERPINA6 PE=1 SV=1	405	45.112	6.04		4				31		1.122	1.336	1.053	1.083	1.266	1.394	1.251	1.068	0.945	1.117	0.672	1.117	0.987	1.315	1.387	1.088	1	1.575	1.247	1.197	1.136	1.193	1.121	1.071	1.307	1.058	1.051	1.032	1.216	1.026	1.001		34.68	1
P08195-4	Isoform 4 of 4F2 cell-surface antigen heavy chain OS=Homo sapiens GN=SLC3A2	661	71.079	4.97	Oxidation [P341]	31				4																				1.127		1.294			0.677	0.864								4353.21	14	539.103	9
P08236	Beta-glucuronidase OS=Homo sapiens GN=GUSB PE=1 SV=2	651	74.685	7.02		31				31		1.158	1.434	1.144	1.255	1.273	1.742	1.308	1.191	0.955	1.059	0.667	1.139	0.911	1.052	0.861	1.197	1.185	1.234	1.273	1.16	1.489	0.964	1.059	1.188	1.229	1.092	1.543	1.144	0.995	1.052	0.979		509.58	10	127.441	7
P08238	Heat shock protein HSP 90-beta OS=Homo sapiens GN=HSP90AB1 PE=1 SV=4	724	83.212	5.03	Oxidation [P673]	31				31		1.141	1.301	1.031	1.09	1.023	1.014	1.212	0.875	1.247	1.372	0.967	1.194	1.209	0.856	0.758	0.64	1.244	0.699	1.238	1.127	1.111	1.249	1.091	1.342	0.932	1.092	1.417	1.022	1.776	1.023	0.88		12273.8	32	426.511	13
P08240	Signal recognition particle receptor subunit alpha OS=Homo sapiens GN=SRPR PE=1 SV=2	638	69.767	8.95		20				31		0.741	0.733	0.8	0.855	0.715	0.769	0.877	0.675	0.877	0.832	0.968	0.877	0.82	0.629	0.815	0.764	0.745	0.851	0.988	0.893	1.033	0.852	0.905	0.857	0.9	0.882	1.077	0.913	0.999	0.846	0.996		57.73	3
P08246	Neutrophil elastase OS=Homo sapiens GN=ELANE PE=1 SV=1	267	28.5	9.35		31				20								1.204	0.951	1.168	1.077	1.193	0.853	1.1	1.165	1.292	1.495	1.136	1.846	0.974	1.223	0.978	1.172	1.014	0.961	0.934	1.177							319.967	4	65.932	5
P08253	72 kDa type IV collagenase OS=Homo sapiens GN=MMP2 PE=1 SV=2	660	73.835	5.47		16				31		0.502	0.561	0.529	0.476	0.384	0.427	0.678	0.96	0.752	1.034	6.225	1.307	0.768	0.63	0.941	0.483	0.658	0.778	0.76	0.953	0.618	0.82	0.899	0.432	0.689	0.78	0.291	0.582	0.652	0.54	0.853		43.85	2	7.16139	1
P08263	Glutathione S-transferase A1 OS=Homo sapiens GN=GSTA1 PE=1 SV=3	222	25.615	8.88	Acetyl [K64; K141]; Carboxy [E59; D61]	31				16								1.075	0.556	0.968	0.657	0.532	0.694	1.252				0.907		1.097	1.063	0.822	0.851	1.178	0.845	0.971	1.033							15338.3	19	456.445	6
P08294	Extracellular superoxide dismutase [Cu-Zn] OS=Homo sapiens GN=SOD3 PE=1 SV=2	240	25.835	6.61		31				31		1.153	1.984	1.705	1.278	1.183	1.694	1.612	1.859	1.289	1.154	0.594	1.092	0.916	1.349	0.819	1.286	1.106	1.105	1.723	1.87	1.913	0.863	1.82	1.164	1.547	1.153	1.437	1.784	1.594	1.284	0.785		1375.57	6	224.511	6
P08311	Cathepsin G OS=Homo sapiens GN=CTSG PE=1 SV=2	255	28.819	11.19		31				31		0.903	0.93	1.127	1.18	1.021	1.242	1.195	1.025	0.853	1.57	0.724	0.963	1.377	0.734	0.944	1.008	1.229	0.969	2.773	1.197	1.167	1.162	1.086	1.384	0.867	1.126	0.969	1.024	1.088	1.031	0.898		1226.12	6	186.929	7
P08319-2	Isoform 2 of Alcohol dehydrogenase 4 OS=Homo sapiens GN=ADH4	399	42.58	7.91	Carboxy [E252]	2				31		1.64	0.988	0.957	1.046	1.162	0.997	0.965	1.029	1.22	1.502	3.84	1.115	1.652	0.991	1.997	1.371	0.989	1.026	1.25	1.175	0.805	1.016	1.012	1.096	0.798	1.448	0.64	0.968	1.095	1.057	1.473		166.68	1	0	1
P08397	Porphobilinogen deaminase OS=Homo sapiens GN=HMBS PE=1 SV=2	361	39.306	7.18		8				2																												1.559		1.148				57.23	3	6.23934	2
P08473	Neprilysin OS=Homo sapiens GN=MME PE=1 SV=2	750	85.46	5.73		31				8		0.907	1.012			0.783	0.769													0.957		0.803			0.598	0.877								9193.44	33	872.838	13
P08519	Apolipoprotein(a) OS=Homo sapiens GN=LPA PE=1 SV=1	4548	500.995	5.88		16				31		1.125	1.476	1.365	1.259	1.315	1.748	1.405	1.453	1.024	1.348	0.649	1.305	1.008	1.09	0.764	1.421	1.172	0.81	1.466	1.438	1.491	1.014	1.325	1.154	1.623	1.081	1.312	1.372	0.959	1.166	0.889		42.82	1	13.3156	2
P08559-4	Isoform 4 of Pyruvate dehydrogenase E1 component subunit alpha, somatic form, mitochondrial OS=Homo sapiens GN=PDHA1	428	47.549	8.54	Carboxy [D353]	31				16		0.255	0.34			0.164	0.161	0.707		0.655				0.766				0.888		0.711	0.917	0.72	1.654	1.226	0.391	0.337	0.776							3192.64	20	1060.26	17
P08571	Monocyte differentiation antigen CD14 OS=Homo sapiens GN=CD14 PE=1 SV=2	375	40.051	6.23		31				31		0.651	0.908	0.861	0.883	0.664	0.679	0.901	0.761	0.8	0.718	0.638	0.642	0.786	1.032	1.002	0.707	0.815	1.126	0.785	0.873	0.921	1.007	0.934	0.79	0.87	0.783	0.757	0.861	0.821	0.927	0.949		259.706	6	97.4181	8
P08572	Collagen alpha-2(IV) chain OS=Homo sapiens GN=COL4A2 PE=1 SV=4	1712	167.449	8.66	Oxidation [P63; P65; P68; P74; P75; P81; P114; P120; P123; P128; P330; P333; P462; P465; P468; P496; P499; P501; P586; P589; P591; P592; P707; P716; P718; P722; P731; P733; P734; P773; P781; P783; P804; P805; P865; P901; P904; P973; P975; P976; P1337; P1343; P1369; P1401; P1412; P1413; P1416; P1421; P1424; P1425; P1428; P1434; P1449; P1470; P1473; P1476; P1479; P1482; P1502; P1505; P1654]; Carbox…	31				31		0.915	0.709	1.077	1.309	0.674	0.885	1.209	1.301	1.471	1.552	1.836	1.139	1.189	1.552	1.799	1.931	1.164	2.487	0.899	1.147	0.879	1.068	0.929	0.712	0.791	1.133	0.284	1.164	0.56	1.153	0.989		27667.3	34	4124.94	23
P08574	Cytochrome c1, heme protein, mitochondrial OS=Homo sapiens GN=CYC1 PE=1 SV=3	325	35.399	9		31				31		0.675	0.635	0.708	0.607	0.584	0.651	0.734	0.549	0.786	0.701	0.623	0.691	0.882	0.701	0.713	0.606	0.858	1.278	0.945	0.744	0.684	0.816	0.846	0.753	0.695	0.809	0.656	0.703	0.911	0.808	0.902		1660.64	7	276.239	5
P08590	Myosin light chain 3 OS=Homo sapiens GN=MYL3 PE=1 SV=3	195	21.918	5.1		31				31		0.887	1.127	0.966	0.994	0.986	1.002	0.953	0.871	0.932	0.84	0.751	0.684	0.944	0.373	0.469	0.327	0.954	0.511	0.905	1.01	0.938	1.005	1.043	0.882	0.933	0.927	1.133	0.965	1.039	1.061	0.982		1107.05	8	212.277	6
P08603	Complement factor H OS=Homo sapiens GN=CFH PE=1 SV=4	1231	139.005	6.61	Oxidation [P43; P1051]	31				31		2.199	1.099	0.811	0.716	3.433	0.936	0.704	2.351	0.938	1.011	1.025	1.02	0.956	11.289	1.258	1.384	2.215	1.105	1.21	0.788	1.181	0.865	0.877	6.169	1.141	0.943	1.828	0.691	0.775	0.882	1.357		2790.08	31	396.839	17
P08621	U1 small nuclear ribonucleoprotein 70 kDa OS=Homo sapiens GN=SNRNP70 PE=1 SV=2	437	51.526	9.94		29				31		0.92	0.673	0.753	0.768	0.818	0.873	0.812	0.644	0.755	0.972	1.473	0.647	0.945	0.817	1.16	0.659	0.795	1.256	0.825	0.858	0.779	0.885	0.811	0.592	0.663	0.904	0.715	0.729	0.857	0.843	0.979		338.854	8	30.9154	4
P08648	Integrin alpha-5 OS=Homo sapiens GN=ITGA5 PE=1 SV=2	1049	114.465	5.77		8				29		0.904	0.954	1.017	0.937	0.754	0.794	0.669	0.692	0.853	0.86	0.999	0.707	0.542	0.694	1.003	0.732	0.878	1.077	1.065	0.658	1.049	0.682	0.891	0.866	0.948	0.742		0.908		0.964	0.9				6.92769	2
P08651	Nuclear factor 1 C-type OS=Homo sapiens GN=NFIC PE=1 SV=2	508	55.64	8.38		8				8								1.03		1.111				1.013				1.049			1.063		1.059	0.849			1.132							91.0967	2	8.10921	1
P08670	Vimentin OS=Homo sapiens GN=VIM PE=1 SV=4	466	53.619	5.12	Oxidation [P57; P416]	31				8		1.249	1.333			1.258	1.135		0.91		1.155	1.146	1.347																					16887.7	38	2065.43	29
P08697	Alpha-2-antiplasmin OS=Homo sapiens GN=SERPINF2 PE=1 SV=3	491	54.531	6.29		24				31		0.998	0.681	0.869	0.79	0.887	0.772	0.876	0.825	1.234	1.17	1.752	0.748	1.079	1.083	1.484	0.958	0.932	1.354	0.9	0.901	0.853	1.001	0.969	0.788	0.786	1.128	0.763	0.793	1.044	0.802	1.556		90.695	4	12.278	2
P08727	Keratin, type I cytoskeletal 19 OS=Homo sapiens GN=KRT19 PE=1 SV=4	400	44.079	5.14	Oxidation [P241]	31				24		1.032	1.08			0.964	1.207	0.917	0.799	0.742	0.964	1.149	0.751	0.915	0.841	0.948	1.153	0.975	1.378	0.788	0.844	0.909	0.929	0.734	0.586	0.673	0.904							4646.26	26	1199.93	23
P08729	Keratin, type II cytoskeletal 7 OS=Homo sapiens GN=KRT7 PE=1 SV=5	469	51.354	5.48		31				31		0.766	0.774	0.761	0.743	0.701	0.684	0.658	0.491	0.882	0.634	0.658	0.683	0.768	1.192	1.117	0.671	0.7	1.199	0.678	0.713	0.657	0.843	0.763	0.671	0.657	0.716	0.666	0.765	0.815	0.873	0.941		3669.03	19	565.549	11
P08754	Guanine nucleotide-binding protein G(k) subunit alpha OS=Homo sapiens GN=GNAI3 PE=1 SV=3	354	40.506	5.69		27				31		0.76	0.585	0.678	0.794	0.519	0.51	0.752	0.593	0.765	0.874	1.028	0.493	0.855	0.605	1.066	0.544	0.692	1.601	0.915	0.724	0.628	0.99	0.718	0.488	0.774	0.795	0.622	0.739	0.838	0.914	0.849		2944.22	9	86.6832	4
P08758	Annexin A5 OS=Homo sapiens GN=ANXA5 PE=1 SV=2	320	35.914	5.05		31				27		1.242	1.247	0.666	0.668	1.289	1.222	1.084		0.945				1.004	1.211	1.463	1.253	1.223	1.384	0.987	0.982	0.888	0.985	0.973	1.02	0.97	1.093	1.005	0.648	1.062	0.753	0.797		3258.97	16	515.223	11
P08779	Keratin, type I cytoskeletal 16 OS=Homo sapiens GN=KRT16 PE=1 SV=4	473	51.236	5.05		27				31		1.118	0.907	1.025	1.054	0.935	1.025	1.039	1.248	1.273	1.022	1.513	0.807	1.039	0.911	0.925	0.839	1.158	1.214	1.03	0.941	1.069	1.026	1.131	0.904	0.968	1.181	1.107	0.984	1.179	1.058	1.175		1927.13	18	431.736	14
P08865	40S ribosomal protein SA OS=Homo sapiens GN=RPSA PE=1 SV=4	295	32.833	4.87	Oxidation [P71; P143]; Carboxy [E35]	31				27				0.75	0.69			0.678	0.925	1.272	0.978	0.824	1.276	0.959	5.989	1.454	0.654	0.781	1.278	0.734	0.76	0.972	0.913	0.846	0.893	0.697	0.78	0.576	0.729	0.857	0.755	1.918		4715.4	10	563.845	8
P08962	CD63 antigen OS=Homo sapiens GN=CD63 PE=1 SV=2	238	25.619	7.81		4				31		1.254	1.193	1.061	0.982	1.153	1.232	1.061	1.011	1.028	1.303	1.585	0.942	0.971	0.979	1.593	1.216	1.046	0.8	1.064	1.047	1.004	1.063	1.024	0.919	1.029	1.064	1.106	1.031	1.042	1.055	1.04				4.1382	1
P08F94	Fibrocystin OS=Homo sapiens GN=PKHD1 PE=1 SV=1	4074	446.418	6.57	Oxidation [P480]	27				4		1.559	1.318			1.43	1.468																													53.428	1
P09012	U1 small nuclear ribonucleoprotein A OS=Homo sapiens GN=SNRPA PE=1 SV=3	282	31.259	9.83		26				27		1.039	1.131	0.706	0.547	0.848	0.772	0.423		0.628				0.604	0.972	1.074	1.028	0.514	1.794	0.5	0.414	0.387	0.559	0.666	0.367	0.33	0.491	0.323	0.523	0.528	0.579	0.844		474.595	2
P09104	Gamma-enolase OS=Homo sapiens GN=ENO2 PE=1 SV=3	434	47.239	5.03	Carboxy [D142]	31				26		0.926	0.924			0.832	0.913	1.113	0.746	1.112	0.943	1.287	0.662	0.942	0.927	1.16	1.15	0.868	1.355	0.808	1.046	0.988	1.112	0.85	0.69	0.848	0.928	0.377		0.796				13103.1	11	711.631	6
P09110	3-ketoacyl-CoA thiolase, peroxisomal OS=Homo sapiens GN=ACAA1 PE=1 SV=2	424	44.264	8.44	Oxidation [P80; P94; P378]	31				31		1.049	1.091	0.904	0.798	0.966	0.91	0.709	0.58	0.803	0.712	0.809	0.85	0.841	1.196	1.32	1.081	0.756	1.269	1.126	0.691	0.977	0.832	0.819	2.113	0.976	0.698	0.65	0.822	0.957	0.828	0.932		7398.85	16	594.32	7
P09210	Glutathione S-transferase A2 OS=Homo sapiens GN=GSTA2 PE=1 SV=4	222	25.648	8.59	Acetyl [K64; K141]; Carboxy [E59; D61]	31				31		1.255	1.371	1.091	1.082	1.236	1.294	1.147	0.969	1	1.411	0.735	1.162	0.892	0.908	1.163	1.08	1.177	1.186	1.147	1.017	0.971	1.11	1.168	1.126	1.067	1.087	1.586	1.182	1.424	1.115	0.926		15326.9	18	213.567	6
P09211	Glutathione S-transferase P OS=Homo sapiens GN=GSTP1 PE=1 SV=2	210	23.341	5.64	Oxidation [P54; P203]	31				31		0.643	1.244	1.545	1.16	0.655	0.819	1.401	1.456	1.1	0.566	0.321	1.123	0.872	1.005	0.365	0.865	0.992	0.926	1.91	2.455	2.087	0.876	2.105	1.399	1.558	1.038	1.266	1.97	1.558	1.369	0.64		5709.22	10	276.625	1
P09237	Matrilysin OS=Homo sapiens GN=MMP7 PE=1 SV=1	267	29.658	7.91		24				31		1.036	0.86	0.953	0.918	0.96	0.842	0.894	0.922	0.924	0.834	1.348	0.607	0.987	0.749	0.686	0.758	0.875	0.686	0.945	0.762	1.041	0.918	0.94	0.824	0.895	0.855	0.986	0.916	0.869	0.965	0.914		81.18	2	33.4699	2
P09327	Villin-1 OS=Homo sapiens GN=VIL1 PE=1 SV=4	827	92.637	6.39	Oxidation [P748]	31				24		0.775	0.761			0.732	0.667	0.713	1.107	0.842	1.703	1.057	2.57	0.8	0.918	1.839	0.734	0.503	1.01	2.048	1.05	0.766	1.431	1.092	0.765	0.801	0.944							5946.61	26	424.348	11
P09382	Galectin-1 OS=Homo sapiens GN=LGALS1 PE=1 SV=2	135	14.706	5.5	Oxidation [P82]	31				31		1.105	1.205	1.07	1.025	0.975	1.135	1.11	0.802	0.956	1.021	0.504	0.726	0.954	0.818	0.71	0.791	0.967	0.584	0.805	1.049	1.102	1.264	0.996	0.965	1.11	1.016	1.103	1.121	1.263	1.019	0.928		2932.28	7	85.0755	2
P09417	Dihydropteridine reductase OS=Homo sapiens GN=QDPR PE=1 SV=2	244	25.773	7.37		31				31		1.412	0.933	1.093	0.902	1.332	1.189	1.006	1.207	1.362	1.133	1.46	1.917	1.303	1.207	1.247	1.497	1.071	1.386	0.957	0.997	1.107	1.068	0.971	1.073	0.757	1.219	1.046	0.964	0.932	0.928	1.188		4804.55	11	389.86	5
P09429	High mobility group protein B1 OS=Homo sapiens GN=HMGB1 PE=1 SV=3	215	24.878	5.74	Acetyl [K30]	31				31		1.206	1.504	1.251	1.181	1.252	1.586	1.16	1.749	0.974	1.11	0.767	1.344	0.89	0.758	0.804	1.648	1.15	0.805	1.425	1.178	1.56	0.984	1.324	1.294	1.475	1.135	1.111	1.266	1.018	1.184	0.95		2591	9	68.497	2
P09467	Fructose-1,6-bisphosphatase 1 OS=Homo sapiens GN=FBP1 PE=1 SV=5	338	36.819	6.99	Oxidation [P266]	31				31		1.005	0.873	1.008	1.035	0.934	0.971	0.894	1.008	1.187	1.046	1.497	0.923	1.022	0.97	1.373	0.877	0.988	1.066	0.908	0.942	1.051	0.953	0.907	0.916	0.92	1.051	0.83	0.999	0.941	1.075	1.027		14156.9	20	936.617	11
P09471-2	Isoform Alpha-2 of Guanine nucleotide-binding protein G(o) subunit alpha OS=Homo sapiens GN=GNAO1	354	40.061	5.9		8				31		1.028	1.121	1.092	1.182	1.225	1.406	1.277	1.602	0.983	1.504	0.8	1.488	1.188	1.022	0.863	1.646	1.185	0.854	1.345	1.11	1.464	0.968	1.327	1.235	1.48	1.129	1.13	1.204	1.088	1.125	0.983		2099.64	4	4.07574	1
P09493-3	Isoform 3 of Tropomyosin alpha-1 chain OS=Homo sapiens GN=TPM1	284	32.856	4.78		6				8								1.445		1.119				1.403				1.343			1.23		1.101	1.181			1.288							2675.38	18	528.621	12
P09493-7	Isoform 7 of Tropomyosin alpha-1 chain OS=Homo sapiens GN=TPM1	284	32.658	4.74		14				6															2.296	0.838	0.793		1.249									1.855		1.024				2540.54	17	445.057	10
P09496	Clathrin light chain A OS=Homo sapiens GN=CLTA PE=1 SV=1	248	27.06	4.51		31				14								0.344		0.638				0.924	2.059	0.801	1.056	0.449	0.994		0.627		0.701	1.033			1.067	0.485		0.528				282.034	5	24.3073	2
P09497	Clathrin light chain B OS=Homo sapiens GN=CLTB PE=1 SV=1	229	25.175	4.64	Oxidation [P203]	31				31		0.85	0.795	0.974	0.919	0.889	0.794	1.018	0.775	1.005	0.989	0.917	0.805	0.954	0.974	1.26	1.202	0.896	1.73	0.951	1.052	1.081	1.026	0.995	0.709	1.037	0.916	1.174	0.941	1.129	0.946	1.066		216.046	4	20.2185	2
P09525	Annexin A4 OS=Homo sapiens GN=ANXA4 PE=1 SV=4	319	35.86	6.13		31				31		1.204	1.117	0.814	0.805	1.032	1.197	0.893	1.017	0.918	1.175	1.177	0.885	0.904	0.86	1.044	1.014	0.732	1.023	1.055	1.051	1.064	0.967	0.866	0.854	1.081	0.938	0.767	0.84	0.851	0.84	0.98		4481.73	20	778.847	13
P09543	2',3'-cyclic-nucleotide 3'-phosphodiesterase OS=Homo sapiens GN=CNP PE=1 SV=2	421	47.549	9.07		31				31		1.174	1.055	1.138	0.981	1.039	1.3	1.099	1.053	1.008	1.262	0.965	0.865	0.939	0.853	0.993	0.812	0.995	1.054	1.171	1.035	1.247	1.007	1.06	0.854	1.077	1.033	1.014	1.022	1.002	1.006	1.341		1908.83	10	41.0887	5
P09601	Heme oxygenase 1 OS=Homo sapiens GN=HMOX1 PE=1 SV=1	288	32.798	8.25		31				31		0.691	0.77	1	0.975	0.691	0.682	0.846	0.459	0.827	0.613	0.588	0.449	0.846	0.657	0.798	0.573	0.814	0.76	0.625	0.83	0.887	1.237	0.814	0.913	0.892	0.798	0.841	0.998	0.929	1.15	0.81		601.787	3	52.3377	3
P09619	Platelet-derived growth factor receptor beta OS=Homo sapiens GN=PDGFRB PE=1 SV=1	1106	123.889	4.98		16				31		0.938	0.851	1.022	1.03	0.808	0.988	1.078	0.683	0.821	1.043	1.16	0.537	0.882	0.582	0.712	0.739	1.001	0.563	0.917	1.114	0.797	0.862	0.836	0.901	0.761	0.874	1.045	1.014	0.987	0.92	0.914		291.852	3	64.1451	4
P09622	Dihydrolipoyl dehydrogenase, mitochondrial OS=Homo sapiens GN=DLD PE=1 SV=2	509	54.143	7.85		31				16								0.676		0.669				0.817	0.666	1.062	0.709	0.605	1.008	0.807	0.964	0.958	0.893	0.941	0.745	0.76	0.828							7420.59	16	415.101	8
P09651	Heterogeneous nuclear ribonucleoprotein A1 OS=Homo sapiens GN=HNRNPA1 PE=1 SV=5	372	38.723	9.13	Oxidation [P351]; Acetyl [K350]	31				31		0.903	1.222	1.1	1.107	0.998	1.113	0.99	0.806	0.91	0.734	0.559	0.664	0.885	0.71	0.759	0.656	0.953	0.673	0.977	1.091	1.08	1.09	1.067	1.065	1.1	0.882	1.084	1.211	1.054	1.153	0.93		3872.15	14	399.117	10
P09661	U2 small nuclear ribonucleoprotein A' OS=Homo sapiens GN=SNRPA1 PE=1 SV=2	255	28.398	8.62		27				31		0.793	0.806	0.925	0.916	0.693	0.725	0.92	0.795	1.05	0.943	1.283	0.775	1.003	0.653	1.004	0.705	0.938	0.758	0.906	0.886	0.917	0.918	0.934	0.859	0.929	0.969	0.628	0.858	0.882	0.943	1.048		122.137	6	46.9775	3
P09668	Pro-cathepsin H OS=Homo sapiens GN=CTSH PE=1 SV=4	335	37.369	8.07		31				27				0.853	0.848			0.835	0.802	0.796	0.895	0.998	0.801	0.845	1.333	1.468	0.939	0.695	1.217	0.893	0.954	0.871	1.01	0.975	0.744	0.912	0.934	0.455	0.798	0.714	0.857	1.052		1541.43	7	7.21622	1
P09669	Cytochrome c oxidase subunit 6C OS=Homo sapiens GN=COX6C PE=1 SV=2	75	8.776	10.39		31				31		0.882	0.964	1.143	1.017	0.943	0.875	1.18	0.921	0.936	1.166	0.743	1.013	1.011	0.629	0.89	0.662	0.901	0.585	0.909	0.892	1.016	1.162	1.123	1.152	1.493	1.155	1.086	1.012	1.156	1.017	0.927		2595.99	3	199.647	2
P09758	Tumor-associated calcium signal transducer 2 OS=Homo sapiens GN=TACSTD2 PE=1 SV=3	323	35.687	8.87		23				31		0.624	1.02	0.904	0.88	0.64	0.651	0.817	0.601	0.8	0.542	0.497	0.488	0.697	0.705	0.795	0.715	0.824	0.791	0.766	0.928	0.946	0.934	1.08	0.8	0.908	0.767	0.621	0.906	0.856	1.093	0.798		154.353	1	43.5825	3
P09874	Poly [ADP-ribose] polymerase 1 OS=Homo sapiens GN=PARP1 PE=1 SV=4	1014	113.012	8.88		31				23				0.723	0.736			0.67	0.658	0.599	0.767	0.998	1.013	0.86				0.58		0.858	0.672	0.813	0.88	0.788	0.835	0.806	0.723	0.425	0.746	0.787	0.794	0.905		640.517	7	82.988	1
P09914	Interferon-induced protein with tetratricopeptide repeats 1 OS=Homo sapiens GN=IFIT1 PE=1 SV=2	478	55.325	7.2		4				31		1.563	1.277	0.963	1.052	1.316	1.328	1.043	1.039	1.294	1.236	1.565	0.88	1.136	1.118	1.115	1.045	1.084	1.147	0.953	1.017	0.891	1.046	0.885	0.936	0.971	1.055	1.397	1.05	1.216	1.07	1.077		35.89	2
P09936	Ubiquitin carboxyl-terminal hydrolase isozyme L1 OS=Homo sapiens GN=UCHL1 PE=1 SV=2	223	24.808	5.48		31				4									1.088		1.239	1.05	0.864																					1283.29	7	164.662	3
P09960	Leukotriene A-4 hydrolase OS=Homo sapiens GN=LTA4H PE=1 SV=2	611	69.241	6.18	Oxidation [P86; P121; P512; P514]	31				31		0.821	0.704	0.972	0.983	0.718	0.886	1.08	0.939	0.892	0.752	0.832	0.608	0.965	0.502	0.717	0.683	1.04	0.412	0.788	0.903	1.161	1.058	0.987	1.02	1.096	0.967	1.047	1.071	1.031	0.928	1.076		4048.81	19	197.498	8
P09972	Fructose-bisphosphate aldolase C OS=Homo sapiens GN=ALDOC PE=1 SV=2	364	39.431	6.87	Oxidation [P115]	27				31		1.195	1.19	1.077	1.073	1.291	1.088	1.06	1.014	1.02	0.979	1.305	0.831	1.01	0.948	1.122	0.966	1.019	0.805	0.936	0.992	0.976	1.024	0.988	1.088	0.926	0.988	1.225	1.001	1.063	1.05	1.022		2684.18	8	107.166	3
P0C0S5	Histone H2A.Z OS=Homo sapiens GN=H2AFZ PE=1 SV=2	128	13.545	10.58	Oxidation [P29; P112]	31				27				1.308	1.664			1.664	1.193	1.357	1.317	1.267	0.936	1.324	1.193	1.304	1.121	1.191	1.931	0.897	1.394	1.105	1.333	1.191	0.834	0.864	1.401	1.598	1.472	1.189	1.349	0.971		8121.14	5	1530.88	2
P0C7P0	CDGSH iron-sulfur domain-containing protein 3, mitochondrial OS=Homo sapiens GN=CISD3 PE=1 SV=1	127	14.206	10.55		31				31		0.711	0.785	0.834	0.671	0.609	0.614	0.669	0.485	0.93	0.645	0.895	0.672	0.603	0.593	1.045	0.536	0.874	0.965	0.759	0.601	0.727	0.615	1.026	0.734	0.746	0.75	0.632	0.635	0.806	0.73	0.823		84.8822	4	49.3521	1
P0CB43	Protein FAM203B OS=Homo sapiens GN=FAM203B PE=3 SV=1	390	42.102	4.83		13				31		0.598	1.011	0.623	0.698	0.462	0.418	0.439	1.142	0.453	0.859	0.673	1.009	0.632	0.952	1.024	0.894	0.429	0.815	1.145	0.763	1.302	0.723	1.26	1.278	0.968	0.687	0.448	0.767	0.788	0.77	1.034		40.6	1	13.3327	2
P0CG05	Ig lambda-2 chain C regions OS=Homo sapiens GN=IGLC2 PE=1 SV=1	106	11.287	7.24		31				13				0.856	0.878				0.62		0.753	0.627	0.752							0.968		1.251			1.114	1.355			0.951		1.041	1.583		2987.62	5
P0CG08	Golgi pH regulator B OS=Homo sapiens GN=GPR89B PE=1 SV=1	455	52.882	9.28		20				31		1.429	1.193	0.894	0.997	1.322	1.201	0.843	1.001	0.826	1.391	1.206	1.219	1.061	1.272	1.456	1.206	0.948	1.773	1.199	0.91	0.912	0.959	1.088	1.079	0.928	0.999	1.312	0.852	1.048	0.887	1.038		198.057	1
P0CG29	Glutathione S-transferase theta-2 OS=Homo sapiens GN=GSTT2 PE=1 SV=1	244	27.489	7.02		16				20								1.161	1.28	1.474	1.31	0.964	1.029	0.867	0.93	0.912	1.067	3.377	1.088	1.347	0.998	1.406	0.975	0.848	1.307	1.658	0.943							237.383	3	3.50641	1
P0CG38	POTE ankyrin domain family member I OS=Homo sapiens GN=POTEI PE=3 SV=1	1075	121.205	6.21	Oxidation [P732; P809; P812]; Carboxy [E799; E800; E807; E926; E937]; Acetyl [K813; K818; K938]	8				16								1.136	2.209	0.847	0.881	1.635	1.329	1.022	1.045	1.701	1.348	1.091	1.397		1.148		1.103	1.072			1.025							8257.78	9	2289.93	9
P0CG39	POTE ankyrin domain family member J OS=Homo sapiens GN=POTEJ PE=3 SV=1	1038	117.315	5.97	Acetyl [K776; K781; K901]; Oxidation [P772; P775]; Carboxy [E762; E763; E770]	31				8								1.003		1.159				1.193				1.602			0.934		1.009	0.953			1.325							6892.05	9	947.104	8
P0DI81-3	Isoform 3 of Trafficking protein particle complex subunit 2 OS=Homo sapiens GN=TRAPPC2	174	20.361	7.02		8				31		1.269	1.026	1.035	1.158	1.333	1.3	1.113	0.78	1.031	1.165	1.421	0.964	1.095	1.544	1.688	1.413	1.199	1.766	1.106	1.025	1.231	1.106	0.994	0.932	1.008	1.137	1.558	1.193	1.162	1.02	1.16				3.18423	1
P0DJI9	Serum amyloid A-2 protein OS=Homo sapiens GN=SAA2 PE=1 SV=1	122	13.519	9.14		4				8								1.225		1.105				1.126				1.123			1.164		1.042	1.007			1.064							34.61	1	5.53196	2
P10109	Adrenodoxin, mitochondrial OS=Homo sapiens GN=FDX1 PE=1 SV=1	184	19.381	5.83		31				4									1.091		1.554	1.369	1.108																					206.737	2	69.5443	1
P10153	Non-secretory ribonuclease OS=Homo sapiens GN=RNASE2 PE=1 SV=2	161	18.342	8.73		31				31		1.121	1.302	0.998	0.987	1.01	1.232	1.229	1.791	1.2	1.377	0.93	1.086	0.865	1.181	1.082	1.582	2.481	0.8	0.938	1.159	1.008	1.166	1.119	0.817	1.06	0.884	0.758	1.118	0.985	1.019	0.871		1448.66	3	323.858	3
P10155	60 kDa SS-A/Ro ribonucleoprotein OS=Homo sapiens GN=TROVE2 PE=1 SV=2	538	60.631	8.03		31				31		2.017	1.344	1.121	1.041	1.776	1.184	1.1	1.448	0.881	1.436	1.794	1.139	1.278	1.353	1.507	1.303	1.074	1.564	1.019	0.961	0.91	1.021	1.115	2.601	0.909	1.022	1.266	0.98	1.246	1.075	1.081		464.576	9	25.8123	2
P10253	Lysosomal alpha-glucosidase OS=Homo sapiens GN=GAA PE=1 SV=4	952	105.257	6		31				31		0.946	0.896	1.022	1.153	0.9	0.823	1.075	0.789	1.009	0.845	0.847	0.696	1.088	0.761	1.155	0.752	0.844	0.978	0.827	1.015	0.841	1.126	1.035	0.745	0.809	0.992	1.531	1.121	1.171	1.12	0.982		1126.07	10	194.054	8
P10301	Ras-related protein R-Ras OS=Homo sapiens GN=RRAS PE=1 SV=1	218	23.466	6.93		23				31		1.297	1.139	1.001	1.03	1.168	1.087	0.928	1.014	0.977	1.275	1.376	0.792	1.097	1.085	1.507	1.03	0.82	1.064	1.354	0.958	0.899	0.953	0.955	1.059	0.888	0.871	1.178	0.95	1.114	1.009	0.894		1146.22	5	114.92	3
P10316	HLA class I histocompatibility antigen, A-69 alpha chain OS=Homo sapiens GN=HLA-A PE=1 SV=2	365	40.951	6.9		31				23				1.279	1.216			1.255		1.109				1.222	0.851	1.081	0.688	1.146	1.06	0.722	1.272	0.901	1.226	0.996	0.704	0.734	1.301	1.405	1.219	1.188	1.098	0.994		2538.16	10	576.073	7
P10398	Serine/threonine-protein kinase A-Raf OS=Homo sapiens GN=ARAF PE=1 SV=2	606	67.542	9.01		13				31		1.403	1.093	1.196	1.355	1.157	1.187	0.973	0.898	1.347	2.28	3.12	0.789	1.235	1.114	1.631	0.962	1.145	1.226	0.907	0.953	0.923	1.235	0.945	1.055	1.283	1.772	1.085	1	1.201	1.089	1.21		71.41	2	3.7049	1
P10412	Histone H1.4 OS=Homo sapiens GN=HIST1H1E PE=1 SV=2	219	21.852	11.03	Acetyl [K46; K52; K106]	31				13				0.998	1.114										0.706	0.915	0.783		0.794	0.918		1.06			0.865	0.97			1.096		0.933	0.914		11276.5	18	109.715	2
P10515	Dihydrolipoyllysine-residue acetyltransferase component of pyruvate dehydrogenase complex, mitochondrial OS=Homo sapiens GN=DLAT PE=1 SV=3	647	68.953	7.84	Oxidation [P101]	31				31		0.78	0.641	0.808	0.795	0.585	0.581	0.797	0.647	1.044	0.922	1.559	0.628	0.957	0.883	1.08	0.665	0.856	1.138	0.884	0.852	0.868	0.872	1.042	0.648	0.696	0.916	0.677	0.778	1.009	0.887	1.124		4508.57	13	357.415	5
P10586	Receptor-type tyrosine-protein phosphatase F OS=Homo sapiens GN=PTPRF PE=1 SV=2	1907	212.744	6.3		12				31		0.849	1.183	1.049	1.119	0.962	0.957	0.992	0.817	0.931	0.741	0.658	0.627	0.893	0.894	0.913	0.731	1.076	0.878	0.825	0.983	0.982	0.981	0.99	0.955	0.929	0.86	1.182	1.076	1.042	1.153	0.83		50.86	4	51.0216	6
P10589	COUP transcription factor 1 OS=Homo sapiens GN=NR2F1 PE=1 SV=1	423	46.126	8.25		8				12		1.706	1.241			1.204	1.241		0.537		0.738	0.662	0.786		0.634	0.807	0.543		0.93															22.22	1	2.91971	1
P10599	Thioredoxin OS=Homo sapiens GN=TXN PE=1 SV=3	105	11.73	4.92	Oxidation [P34]	31				8								0.82		0.923				0.928				0.814			0.92		0.994	0.946			0.822							2438.3	5	7.90265	1
P10606	Cytochrome c oxidase subunit 5B, mitochondrial OS=Homo sapiens GN=COX5B PE=1 SV=2	129	13.687	8.81	Oxidation [P67]; Acetyl [K68]	31				31		1.299	1.241	1.232	1.43	1.364	1.495	1.237	2.048	1.102	1.452	0.994	1.139	1.129	1.16	0.942	1.197	0.934	0.687	1.37	1.353	1.291	1.004	1.126	1.363	1.355	1.165	1.815	1.496	1.055	1.365	0.673		4290.04	7	95.9332	2
P10619	Lysosomal protective protein OS=Homo sapiens GN=CTSA PE=1 SV=2	480	54.431	6.61		31				31		0.721	0.98	0.988	1.108	0.808	0.854	1.139	0.765	0.935	0.569	0.547	0.51	0.832	0.749	0.75	0.781	1.032	0.652	0.799	1.053	1.066	1.06	1	0.854	0.904	0.88	1.008	1.159	0.906	1.238	0.864		2259.24	7
P10620	Microsomal glutathione S-transferase 1 OS=Homo sapiens GN=MGST1 PE=1 SV=1	155	17.587	9.39		31				31		1.319	1.293	1.242	1.246	1.38	1.526	1.492	1.513	1.059	2.835	1.169	1.365	1.162	0.899	1.133	0.853	1.018	0.803	1.765	1.26	1.367	1.252	1.085	1.605	1.324	1.181	1.31	1.187	1.243	1.075	0.904		2680.01	4	24.7236	3
[truncated: 3,267 more rows]
[truncated: 8 more columns]

## Sheet: Supplementary table 3
Supplementary table 3. Identification of subsets of proteins predictive of kidney fibrosis by LASSO.
[truncated: 1,978 more rows]

[truncated: 2 more sheets: Supplementary table 4, Supplementary table 5]
